# Supplementary material for: Derivation of human trophoblast stem cells from placentas at birth
Source: J Biol Chem. 2025 Apr 10;301(6):108505. doi: 10.1016/j.jbc.2025.108505 (PMC12212129; doi:10.1016/j.jbc.2025.108505)
Supplement: Tables S1-S29 [file mmc2.xlsx]

## Sheet: Table S1
Table S1: Genes identified with significantly higher relative expression levels in T1 and T2 hTSCs from term CTBs cultured in TUA medium; first-trimester hTSCs (CT29, CT30) were used as the control group. A total of 1670 genes are listed here that show a false discovery rate (FDR) p-value≤0.05 (based on ANOVA p-values) and |log2-fold change (FC)| ≥ 1.0 .
Name	Max group mean	Log₂ fold change	Fold change	FDR p-value	Gene ID
HES4	76.53	1.16	2.23	0.000964	ENSG00000188290
ISG15	3090.41	4.15	17.77	2.48e-38	ENSG00000187608
AGRN	561	1.49	2.82	1.63e-10	ENSG00000188157
SDF4	183.86	1.02	2.02	8.07e-07	ENSG00000078808
TMEM88B	2.14	-3.57	-11.88	9.02e-08	ENSG00000205116
FNDC10	3.43	1.24	2.36	0.05	ENSG00000228594
TP73	1.79	1.77	3.42	0.000998	ENSG00000078900
AJAP1	0.37	-3.3	-9.82	0.000942	ENSG00000196581
ESPN	10.66	1.72	3.29	7.21e-07	ENSG00000187017
PER3	5	1.16	2.23	0.00911	ENSG00000049246
UTS2	1.19	-4.71	-26.19	0.000133	ENSG00000049247
H6PD	11.46	1.07	2.09	0.00123	ENSG00000049239
RBP7	15.18	-1.9	-3.73	0.000926	ENSG00000162444
MASP2	0.68	-1.53	-2.88	0.01	ENSG00000009724
FBXO6	22.94	1.52	2.87	0.00352	ENSG00000116663
AGTRAP	86.34	1.47	2.78	1.07e-08	ENSG00000177674
NPPB	344.46	2.18	4.52	4.2e-06	ENSG00000120937
DHRS3	8.28	1.74	3.35	0.000331	ENSG00000162496
AADACL3	10.2	3.42	10.71	9.05e-05	ENSG00000188984
TMEM51	12.2	1.05	2.08	0.03	ENSG00000171729
RSC1A1	6.03	-2.8	-6.97	0.000208	ENSG00000215695
EPHA2	200.34	1.55	2.92	3.11e-07	ENSG00000142627
OTUD3	29.12	-1.45	-2.74	7.48e-05	ENSG00000169914
PLA2G2A	3.03	-4.04	-16.45	1.9e-07	ENSG00000188257
PLA2G2F	1.43	-3.08	-8.45	3.82e-07	ENSG00000158786
UBXN10	1.38	-4.09	-16.97	4e-08	ENSG00000162543
CAMK2N1	26.52	-2.12	-4.35	5.44e-07	ENSG00000162545
PINK1	127.42	1.29	2.44	0.000234	ENSG00000158828
ECE1	289.6	1.83	3.56	9.98e-18	ENSG00000117298
ALPL	64.91	-2.88	-7.36	8.37e-05	ENSG00000162551
gene:ENSG00000289694	182.04	-1.17	-2.26	1.09e-05	ENSG00000289694
E2F2	15.69	1.14	2.2	0.000209	ENSG00000007968
IL22RA1	0.73	2.21	4.62	0.03	ENSG00000142677
RUNX3	2.25	-1.83	-3.55	0.00815	ENSG00000020633
RSRP1	16	-1.37	-2.59	0.000366	ENSG00000117616
CEP85	130.79	-1.25	-2.37	0.00404	ENSG00000130695
LIN28A	276.76	-1.07	-2.1	0.04	ENSG00000131914
GPR3	2.88	-1.48	-2.79	0.01	ENSG00000181773
IFI6	10871.9	2.73	6.64	1.15e-26	ENSG00000126709
PTPRU	137.32	1.23	2.34	1.59e-09	ENSG00000060656
MATN1	0.24	-1.78	-3.43	0.04	ENSG00000162510
NKAIN1	0.89	-3.04	-8.22	0.00424	ENSG00000084628
COL16A1	1.68	-1.48	-2.8	0.00193	ENSG00000084636
ZBTB8B	1.29	-1.15	-2.23	0.01	ENSG00000273274
SYNC	7.33	-1.6	-3.03	0.00474	ENSG00000162520
TMEM54	229.41	1.07	2.1	2.16e-06	ENSG00000121900
GJB5	6.07	2.23	4.7	0.00427	ENSG00000189280
GJB4	1.31	3.18	9.04	0.00319	ENSG00000189433
gene:ENSG00000284773	0.27	-2.6	-6.04	0.03	ENSG00000284773
DNALI1	3.31	-1.48	-2.78	0.02	ENSG00000163879
MANEAL	4.57	1.65	3.15	0.03	ENSG00000185090
HEYL	4.03	-1.52	-2.86	0.02	ENSG00000163909
MFSD2A	11.98	-1.34	-2.53	0.00534	ENSG00000168389
CLDN19	5.95	-1.18	-2.26	0.00901	ENSG00000164007
CFAP57	1.82	-1.35	-2.55	0.02	ENSG00000243710
ZYG11A	5.11	-1.11	-2.17	0.01	ENSG00000203995
MYSM1	6.18	-1.21	-2.31	5.4e-07	ENSG00000162601
JUN	40.49	1.12	2.17	0.000991	ENSG00000177606
L1TD1	210.01	-1.19	-2.28	0.000714	ENSG00000240563
SGIP1	0.03	4.39	20.95	0.02	ENSG00000118473
CTH	125.95	-1.3	-2.45	4.07e-05	ENSG00000116761
IFI44L	4.58	9.08	541.73	4.57e-15	ENSG00000137959
IFI44	5.16	9.01	516.44	5.12e-05	ENSG00000137965
MCOLN2	3.3	-1.25	-2.38	0.03	ENSG00000153898
MCOLN3	1.27	-1.56	-2.94	0.01	ENSG00000055732
CCN1	191.7	2.37	5.17	3.81e-06	ENSG00000142871
gene:ENSG00000267561	2.06	-1.88	-3.69	0.01	ENSG00000267561
GBP3	15.8	4.16	17.94	1.56e-12	ENSG00000117226
GBP1	9.12	5.13	35.02	1.35e-13	ENSG00000117228
GBP2	20.75	1.51	2.85	1.37e-05	ENSG00000162645
GBP4	0.36	4.99	31.83	0.000159	ENSG00000162654
LRRC8C	1.68	-1.41	-2.65	0.00328	ENSG00000171488
HFM1	0.12	-2.72	-6.57	0.02	ENSG00000162669
BRDT	70.58	-1.56	-2.94	1.39e-07	ENSG00000137948
F3	90.6	1.14	2.2	0.04	ENSG00000117525
DPYD	0.62	2.78	6.86	0.000641	ENSG00000188641
PALMD	0.64	-2.23	-4.68	0.00162	ENSG00000099260
LRRC39	1.42	-1.85	-3.61	0.03	ENSG00000122477
S1PR1	4.58	-1.42	-2.67	0.02	ENSG00000170989
RNPC3	5.38	-1.13	-2.19	0.00395	ENSG00000185946
NTNG1	0.43	2.49	5.61	0.0014	ENSG00000162631
AKNAD1	0.53	-2.12	-4.36	0.00629	ENSG00000162641
AMIGO1	1.42	1.45	2.74	0.01	ENSG00000181754
GSTM1	2.13	-8.15	-283.22	0.000558	ENSG00000134184
CSF1	2.68	1.38	2.61	0.03	ENSG00000184371
SLC6A17	0.1	2.54	5.8	0.03	ENSG00000197106
CHI3L2	5.31	-2.68	-6.41	4.2e-05	ENSG00000064886
WNT2B	0.6	-1.43	-2.7	0.02	ENSG00000134245
MOV10	42.47	1.36	2.57	3.8e-07	ENSG00000155363
SPAG17	0.55	-1.84	-3.58	0.02	ENSG00000155761
HMGCS2	0.33	-2.64	-6.21	0.04	ENSG00000134240
H3-7	3.1	-1.85	-3.61	0.00027	ENSG00000273213
PDZK1	3.85	1.85	3.61	0.02	ENSG00000174827
POLR3GL	9.96	1.55	2.93	0.00112	ENSG00000121851
TXNIP	23.68	-4.27	-19.34	2.63e-27	ENSG00000265972
NOTCH2NLB	2.31	-1.25	-2.37	0.02	ENSG00000286019
SV2A	22.48	-1.15	-2.22	0.00453	ENSG00000159164
PLEKHO1	1.6	-1.28	-2.43	0.02	ENSG00000023902
ADAMTSL4	316.13	1.82	3.53	1.23e-10	ENSG00000143382
CTSS	0.31	3.4	10.52	0.0071	ENSG00000163131
MINDY1	8.43	1.05	2.07	0.04	ENSG00000143409
MLLT11	22.66	-1.89	-3.7	1.23e-06	ENSG00000213190
TCHHL1	0.26	-2.8	-6.94	0.03	ENSG00000182898
HRNR	0.34	-1.71	-3.26	0.03	ENSG00000197915
IVL	0.27	2.39	5.26	0.05	ENSG00000163207
SPRR3	2.75	5.17	36	9.9e-05	ENSG00000163209
SPRR2D	1.85	3.38	10.4	0.00586	ENSG00000163216
PRR9	93.13	-1.08	-2.12	0.04	ENSG00000203783
S100A8	2.02	6.49	89.88	0.00208	ENSG00000143546
S100A7	2.28	-2.45	-5.46	0.04	ENSG00000143556
S100A16	620.19	1.37	2.59	0.02	ENSG00000188643
NPR1	0.98	-2.89	-7.4	3.14e-05	ENSG00000169418
ADAR	199.27	1.57	2.97	1.65e-10	ENSG00000160710
TRIM46	0.52	-2.1	-4.27	0.00705	ENSG00000163462
MUC1	22.81	4.25	19.05	2.79e-06	ENSG00000185499
BCAN	0.34	-2.3	-4.92	0.00857	ENSG00000132692
NES	65.22	-1.92	-3.8	1.17e-14	ENSG00000132688
CRABP2	210.23	-2.67	-6.36	4.31e-20	ENSG00000143320
PEAR1	13.18	-1.46	-2.76	0.000123	ENSG00000187800
LRRC71	0.21	-2.77	-6.84	0.04	ENSG00000160838
IFI16	26.08	5.36	41.17	5e-25	ENSG00000163565
AIM2	0.17	5.83	56.81	0.02	ENSG00000163568
VANGL2	6.79	-1.16	-2.23	0.01	ENSG00000162738
gene:ENSG00000270149	218.45	1.25	2.38	1.69e-09	ENSG00000270149
APOA2	5.24	-3.24	-9.43	3.14e-06	ENSG00000158874
PCP4L1	26	-1.08	-2.12	0.05	ENSG00000248485
MPZ	2.43	-1.34	-2.53	0.04	ENSG00000158887
gene:ENSG00000254706	4.28	1.91	3.75	0.01	ENSG00000254706
C1orf226	6.05	1.15	2.22	0.03	ENSG00000239887
DDR2	0.3	-1.53	-2.9	0.03	ENSG00000162733
MAEL	0.44	3.12	8.69	0.02	ENSG00000143194
GPA33	0.3	-2.36	-5.14	0.03	ENSG00000143167
STYXL2	7.56	-1.29	-2.44	0.01	ENSG00000198842
ADCY10	0.78	-1.73	-3.33	0.02	ENSG00000143199
XCL1	2.78	-2	-4	0.0036	ENSG00000143184
CCDC181	1.65	-1.4	-2.65	0.04	ENSG00000117477
C1orf105	4.9	1.92	3.79	0.01	ENSG00000180999
TNFSF4	0.99	1.58	2.98	0.03	ENSG00000117586
TEX35	0.34	-2.34	-5.06	0.01	ENSG00000240021
TDRD5	1.33	2.75	6.75	0.000298	ENSG00000162782
MR1	6.8	1.62	3.07	4.67e-05	ENSG00000153029
LAMC2	172.15	1.92	3.78	4.41e-05	ENSG00000058085
PRG4	0.16	-2.84	-7.18	0.02	ENSG00000116690
CFHR4	0.1	-3.55	-11.71	0.04	ENSG00000134365
PKP1	0.11	-2.67	-6.37	0.02	ENSG00000081277
PHLDA3	229.6	1	2.01	7.74e-05	ENSG00000174307
SYT2	0.21	-2.62	-6.15	0.01	ENSG00000143858
CYB5R1	179.24	1.16	2.23	4.52e-07	ENSG00000159348
FMOD	0.22	-5.02	-32.38	0.05	ENSG00000122176
PRELP	0.56	-1.89	-3.71	0.01	ENSG00000188783
IKBKE	12.41	1.77	3.41	0.00357	ENSG00000263528
DYRK3	0.55	-1.74	-3.35	0.01	ENSG00000143479
C1orf116	2.01	2.44	5.43	0.00425	ENSG00000182795
C4BPB	3.29	1.88	3.68	0.00779	ENSG00000123843
CR2	0.26	2.25	4.75	0.02	ENSG00000117322
PLXNA2	45.63	1.14	2.2	6.81e-05	ENSG00000076356
G0S2	1.3	-3.99	-15.87	0.00872	ENSG00000123689
HSD11B1	0.51	-3.21	-9.22	0.04	ENSG00000117594
HHAT	4.78	1.24	2.37	0.00979	ENSG00000054392
TGFB2	3.97	4.11	17.23	2.22e-05	ENSG00000092969
CAPN8	0.29	3.02	8.1	0.01	ENSG00000203697
CNIH3	4.36	-2.11	-4.32	0.00184	ENSG00000143786
DNAH14	2.84	-1.31	-2.48	0.000182	ENSG00000185842
PSEN2	5.12	1.11	2.16	0.00115	ENSG00000143801
WNT9A	18.66	1.21	2.32	0.0016	ENSG00000143816
ACTA1	5.36	2.98	7.89	0.000185	ENSG00000143632
AGT	0.18	-1.46	-2.75	0.03	ENSG00000135744
TSNAX-DISC1	0.91	1.8	3.47	0.03	ENSG00000270106
KCNK1	62.89	1.09	2.12	0.00134	ENSG00000135750
gene:ENSG00000285053	11.24	-1.03	-2.05	0.00306	ENSG00000285053
FMN2	0.1	2.81	7.03	0.01	ENSG00000155816
GREM2	12.99	2.52	5.73	0.000493	ENSG00000180875
MAP1LC3C	3.55	2.13	4.39	0.01	ENSG00000197769
SCCPDH	207.75	1.18	2.27	0.00972	ENSG00000143653
NLRP3	0.75	2.11	4.32	0.00954	ENSG00000162711
OR2C3	0.23	2.84	7.14	0.02	ENSG00000196242
TRIM58	69.07	1.85	3.62	2.31e-10	ENSG00000162722
OR2W3	17.53	2.21	4.64	5.74e-05	ENSG00000238243
SH3YL1	22.23	-1.36	-2.56	1.7e-05	ENSG00000035115
MYT1L	0.06	-4.18	-18.1	0.0019	ENSG00000186487
CMPK2	144.67	4.88	29.35	2.63e-27	ENSG00000134326
RSAD2	138.88	8.08	269.8	2.21e-46	ENSG00000134321
KCNF1	8.36	2.08	4.23	0.01	ENSG00000162975
LPIN1	25.31	-1.02	-2.03	0.00131	ENSG00000134324
MATN3	1.43	-1.57	-2.97	0.02	ENSG00000132031
CIB4	1.8	-5.28	-38.83	0.000842	ENSG00000157884
KCNK3	10.55	-6.03	-65.21	2.33e-36	ENSG00000171303
DPYSL5	5.11	-2.37	-5.17	0.000362	ENSG00000157851
CGREF1	9.7	-1.58	-2.98	0.00762	ENSG00000138028
SPDYA	1.44	-2.1	-4.29	0.00519	ENSG00000163806
GALNT14	3.33	5.5	45.36	3.47e-07	ENSG00000158089
RASGRP3	0.6	4.91	29.98	2.34e-05	ENSG00000152689
EIF2AK2	76.87	2.09	4.26	3.74e-21	ENSG00000055332
QPCT	21.48	1.45	2.72	0.00409	ENSG00000115828
CYP1B1	3.43	1.46	2.75	0.04	ENSG00000138061
SIX3	1.52	-1.71	-3.27	0.02	ENSG00000138083
KCNK12	1.15	2.11	4.33	0.000162	ENSG00000184261
GPR75	2.23	-1.41	-2.66	0.04	ENSG00000119737
TSPYL6	0.56	5.35	40.81	0.00266	ENSG00000178021
EML6	1.29	-1.15	-2.21	0.03	ENSG00000214595
PNPT1	72.64	1.02	2.02	0.00151	ENSG00000138035
SANBR	2.99	-1.01	-2.02	0.03	ENSG00000162929
SPRED2	71.9	1.04	2.05	4.94e-05	ENSG00000198369
ANTXR1	1.91	3.15	8.88	1.04e-07	ENSG00000169604
ANXA4	13.17	1.38	2.61	9.21e-06	ENSG00000196975
TGFA	8.14	4.85	28.78	1.44e-07	ENSG00000163235
VAX2	1.6	1.84	3.57	0.00239	ENSG00000116035
ATP6V1B1	20.4	1.76	3.38	0.000235	ENSG00000116039
ANKRD53	0.29	-2.72	-6.57	0.02	ENSG00000144031
ACTG2	3.55	4.74	26.72	7.06e-08	ENSG00000163017
TLX2	0.4	-3.34	-10.1	0.00499	ENSG00000115297
M1AP	8.99	-1.07	-2.1	0.01	ENSG00000159374
CAPG	149.94	1.1	2.15	0.04	ENSG00000042493
RNF103-CHMP3	1.46	-2.69	-6.46	0.01	ENSG00000249884
RGPD1	17.61	-1.93	-3.81	1.51e-14	ENSG00000187627
MAL	1.05	3.49	11.26	0.01	ENSG00000172005
ANKRD36C	1.03	-1.33	-2.51	0.02	ENSG00000174501
ADRA2B	8.4	-2.43	-5.4	0.000193	ENSG00000274286
ANKRD36	2.53	-1.16	-2.23	0.02	ENSG00000135976
ANKRD36B	2.86	-1.69	-3.22	9.76e-05	ENSG00000196912
C2orf92	0.3	-2.05	-4.15	0.01	ENSG00000228486
CRACDL	5.22	2.16	4.48	4.24e-05	ENSG00000196872
AFF3	0.17	-1.93	-3.8	0.03	ENSG00000144218
RGPD4	0.68	-1.7	-3.24	0.00598	ENSG00000196862
RGPD5	9.28	-1.15	-2.22	0.04	ENSG00000015568
FBLN7	0.55	2.06	4.18	0.00184	ENSG00000144152
IL1A	5.96	2.78	6.86	0.00159	ENSG00000115008
DPP10	0.13	3.38	10.44	0.00788	ENSG00000175497
STEAP3	6.17	1.56	2.94	0.00276	ENSG00000115107
INHBB	5.68	3.57	11.88	7.72e-07	ENSG00000163083
LIMS2	0.97	2.23	4.68	0.00606	ENSG00000072163
RAB6C	0.7	-2.15	-4.44	0.00404	ENSG00000222014
POTEI	0.45	-2.66	-6.33	0.000506	ENSG00000196834
POTEE	1.37	-1.44	-2.72	0.02	ENSG00000188219
GPR39	8.24	3.29	9.78	2.1e-07	ENSG00000183840
TMEM163	0.13	2.51	5.7	0.02	ENSG00000152128
KIF5C	5.86	-3.82	-14.08	6.83e-23	ENSG00000168280
LYPD6	6.07	-1.3	-2.46	0.03	ENSG00000187123
RBM43	3.12	1.87	3.66	0.00223	ENSG00000184898
NMI	34.31	2	4.01	9.55e-05	ENSG00000123609
ITGB6	3.29	4.47	22.19	7.72e-06	ENSG00000115221
DPP4	83.83	1.87	3.65	1.98e-09	ENSG00000197635
FAP	3.35	-1.11	-2.16	0.03	ENSG00000078098
IFIH1	107.46	4.4	21.08	6.55e-42	ENSG00000115267
GRB14	7.57	-1.15	-2.22	0.00923	ENSG00000115290
SCN2A	0.05	-1.74	-3.35	0.03	ENSG00000136531
CSRNP3	1.7	-1.07	-2.11	0.03	ENSG00000178662
XIRP2	0.13	-2.92	-7.55	0.00141	ENSG00000163092
STK39	2.19	4.32	19.98	7.42e-06	ENSG00000198648
CERS6	3.55	6.52	91.47	3.64e-15	ENSG00000172292
CYBRD1	2.8	1.68	3.2	0.00367	ENSG00000071967
PJVK	0.69	-2.8	-6.98	4.77e-05	ENSG00000204311
TTN	0.42	-1.71	-3.27	1.61e-05	ENSG00000155657
PPP1R1C	6.09	-1.15	-2.22	0.00477	ENSG00000150722
PDE1A	3.01	3.34	10.15	1.99e-06	ENSG00000115252
TFPI	40.78	-1.55	-2.92	0.000294	ENSG00000003436
STAT1	169.69	3.02	8.13	1.53e-25	ENSG00000115415
NABP1	40.46	-1.15	-2.21	1.84e-05	ENSG00000173559
CCDC150	4.86	-2.15	-4.44	7.22e-07	ENSG00000144395
HSPE1-MOB4	14.04	-1.43	-2.7	0.03	ENSG00000270757
FTCDNL1	0.14	2.95	7.73	0.01	ENSG00000226124
CLK1	36.09	-1.57	-2.97	7.55e-08	ENSG00000013441
CFLAR	7.46	1.65	3.13	1.93e-05	ENSG00000003402
C2CD6	0.31	-1.66	-3.16	0.04	ENSG00000155754
FZD7	6.99	1.31	2.48	0.00447	ENSG00000155760
PARD3B	1.37	2.21	4.61	5.31e-05	ENSG00000116117
FZD5	126.73	1.14	2.21	2.82e-08	ENSG00000163251
MAP2	0.07	2.86	7.27	0.01	ENSG00000078018
FN1	360.49	1.09	2.13	0.02	ENSG00000115414
TMEM169	3.22	-1.47	-2.77	0.02	ENSG00000163449
MARCHF4	18.71	5.24	37.74	9.3e-11	ENSG00000144583
IGFBP2	9.06	-2.33	-5.02	4.81e-05	ENSG00000115457
WNT6	212.33	1.52	2.88	0.000333	ENSG00000115596
WNT10A	9.83	4.36	20.58	3.94e-07	ENSG00000135925
PTPRN	1.52	-2.17	-4.51	0.00335	ENSG00000054356
DNPEP	38.31	1.23	2.35	2.01e-09	ENSG00000123992
CHPF	628.79	1.13	2.19	1.99e-06	ENSG00000123989
OBSL1	21.37	1.16	2.24	0.000177	ENSG00000124006
gene:ENSG00000286239	0.69	-4.86	-29.09	6.32e-05	ENSG00000286239
SERPINE2	9.7	1.84	3.59	0.00185	ENSG00000135919
SP110	29.97	5.07	33.53	4.96e-59	ENSG00000135899
SP140L	15.85	1.13	2.19	0.00105	ENSG00000185404
SP100	30.93	3.67	12.68	2.87e-37	ENSG00000067066
B3GNT7	62.01	1.29	2.44	7.1e-05	ENSG00000156966
NPPC	1.43	-3.16	-8.92	0.000955	ENSG00000163273
ALPP	13.69	1.68	3.21	0.01	ENSG00000163283
UGT1A10	0.26	3.65	12.52	0.01	ENSG00000242515
UGT1A6	10	5.12	34.88	3.11e-08	ENSG00000167165
UGT1A4	0.25	5.08	33.9	0.04	ENSG00000244474
UGT1A1	0.29	6.04	66	0.00801	ENSG00000241635
IQCA1	6.51	-3	-8	6.95e-11	ENSG00000132321
RBM44	0.75	-2.56	-5.89	0.000684	ENSG00000177483
RAMP1	15.32	2.01	4.03	0.01	ENSG00000132329
KLHL30	1.18	1.61	3.05	0.02	ENSG00000168427
HDAC4	2.46	1.04	2.06	0.03	ENSG00000068024
GPR35	0.12	-2.26	-4.77	0.04	ENSG00000178623
MAB21L4	1.85	4.22	18.68	0.000144	ENSG00000172478
D2HGDH	11.09	1.38	2.6	7.59e-05	ENSG00000180902
LRRN1	52.12	-1.2	-2.3	0.000234	ENSG00000175928
OXTR	30.85	3.37	10.31	6.9e-06	ENSG00000180914
ARPC4-TTLL3	8.45	-1.7	-3.24	0.00208	ENSG00000250151
TTLL3	12.98	-1.59	-3.01	0.00355	ENSG00000214021
IL17RC	11.12	1.6	3.04	0.000223	ENSG00000163702
gene:ENSG00000288550	0.17	3.57	11.85	0.03	ENSG00000288550
HRH1	4.29	1.33	2.52	0.02	ENSG00000196639
SYN2	2.28	-1.46	-2.75	0.03	ENSG00000157152
MKRN2OS	2.17	1.59	3.02	0.01	ENSG00000225526
WNT7A	28.67	1.24	2.35	0.00262	ENSG00000154764
TRANK1	4.77	4.54	23.18	1.53e-12	ENSG00000168016
MYD88	99.37	1.79	3.47	2.29e-07	ENSG00000172936
SLC22A13	0.21	-2.52	-5.72	0.05	ENSG00000172940
SCN5A	1.45	1.51	2.85	0.02	ENSG00000183873
NKTR	18.15	-1.31	-2.48	3.96e-06	ENSG00000114857
CCDC13	0.41	-1.66	-3.17	0.04	ENSG00000244607
XCR1	2.56	1.98	3.94	0.01	ENSG00000173578
CCR1	60.47	3.13	8.74	1.26e-10	ENSG00000163823
TDGF1	0.27	-3.04	-8.22	0.03	ENSG00000241186
TREX1	9.6	1.76	3.4	0.02	ENSG00000213689
GPX1	691.52	1.05	2.07	0.000576	ENSG00000233276
MST1	4.92	-1.2	-2.3	0.05	ENSG00000173531
UBA7	11.24	6.63	98.92	1.06e-18	ENSG00000182179
SEMA3F	8.26	1.38	2.61	0.00344	ENSG00000001617
HYAL3	23.52	-1.19	-2.29	0.00154	ENSG00000186792
HYAL1	9.98	-3.15	-8.91	2.08e-11	ENSG00000114378
SEMA3G	6.26	-1.41	-2.65	0.04	ENSG00000010319
TNNC1	17.89	-1.13	-2.18	0.02	ENSG00000114854
CACNA2D3	8.32	1.32	2.5	0.00602	ENSG00000157445
CCDC66	3.77	-1.13	-2.19	0.00404	ENSG00000180376
HESX1	0.81	-2.37	-5.16	0.02	ENSG00000163666
ASB14	0.55	-2.43	-5.4	0.00424	ENSG00000239388
DNAH12	0.2	-2.58	-5.99	0.000285	ENSG00000174844
PTPRG	6.48	2.98	7.86	1.01e-07	ENSG00000144724
ADAMTS9	1.02	-1.94	-3.84	0.00247	ENSG00000163638
LRIG1	4.1	1.9	3.72	8.28e-05	ENSG00000144749
FOXP1	1.07	3.83	14.23	1.47e-14	ENSG00000114861
GPR27	2.62	2.55	5.87	3.05e-05	ENSG00000170837
EBLN2	2.94	-1.38	-2.6	0.04	ENSG00000255423
ZNF717	1.4	-1.45	-2.74	0.03	ENSG00000227124
ZPLD1	0.25	-2.43	-5.4	0.01	ENSG00000170044
CBLB	46.67	-1.21	-2.32	0.00147	ENSG00000114423
MYH15	5.89	4.06	16.64	7.02e-07	ENSG00000144821
DPPA4	9.19	-5.07	-33.63	2.17e-08	ENSG00000121570
ZBED2	3.63	1.92	3.79	0.03	ENSG00000177494
PLCXD2	10.67	-1.22	-2.32	0.000316	ENSG00000240891
CD200	7.5	-1.88	-3.69	0.00361	ENSG00000091972
CFAP44	1.11	-1.45	-2.74	0.01	ENSG00000206530
UPK1B	65.99	4.05	16.57	9.08e-11	ENSG00000114638
HCLS1	4.27	3.39	10.45	2.97e-06	ENSG00000180353
SLC15A2	20.21	4.31	19.8	2.23e-09	ENSG00000163406
ILDR1	2.3	1.88	3.68	0.00406	ENSG00000145103
PARP9	59.09	5.6	48.43	1.04e-61	ENSG00000138496
DTX3L	116.42	5.41	42.54	3.49e-57	ENSG00000163840
PARP14	91.15	4.71	26.1	2.02e-36	ENSG00000173193
CCDC14	22.78	-1.59	-3.01	3.56e-12	ENSG00000175455
KLF15	15.4	-1.13	-2.19	0.03	ENSG00000163884
PRR20G	0.55	3.25	9.53	0.03	ENSG00000239620
RAB43	42.57	1.23	2.35	2.84e-07	ENSG00000172780
EFCAB12	0.35	-2.23	-4.7	0.02	ENSG00000172771
COL6A5	0.08	-4.02	-16.17	0.02	ENSG00000172752
COL6A6	0.25	-2.85	-7.19	0.00292	ENSG00000206384
CPNE4	2.87	-1.49	-2.81	0.04	ENSG00000196353
ACAD11	13.51	-1.04	-2.06	0.00168	ENSG00000240303
ACKR4	0.3	-3.3	-9.87	0.01	ENSG00000129048
SLCO2A1	36.65	1.22	2.34	0.03	ENSG00000174640
AMOTL2	125.83	1.19	2.27	1.13e-08	ENSG00000114019
EPHB1	3.6	3.52	11.47	3.6e-05	ENSG00000154928
SLC35G2	1.77	-1.48	-2.8	0.01	ENSG00000168917
IL20RB	24.12	2.25	4.76	0.00331	ENSG00000174564
FOXL2NB	0.48	-1.88	-3.67	0.01	ENSG00000206262
CLSTN2	0.56	2.52	5.75	2.63e-05	ENSG00000158258
DIPK2A	12.54	1.25	2.38	0.000862	ENSG00000181744
PLSCR4	3.1	1.45	2.73	0.04	ENSG00000114698
PLSCR1	224.68	3.1	8.58	1.15e-26	ENSG00000188313
GPR87	45.36	1.72	3.3	0.00141	ENSG00000138271
IGSF10	4.36	-1.88	-3.67	0.000293	ENSG00000152580
AADACL2	0.12	-2.48	-5.57	0.04	ENSG00000197953
CCNL1	27	-1.39	-2.62	2.02e-07	ENSG00000163660
gene:ENSG00000285218	0.6	4.4	21.18	0.01	ENSG00000285218
SLC7A14	0.13	-3.06	-8.31	0.00507	ENSG00000013293
TNFSF10	2.92	5.5	45.31	9.91e-11	ENSG00000121858
KCNMB3	0.88	-1.27	-2.41	0.03	ENSG00000171121
CCDC39	0.52	-2.4	-5.29	0.000147	ENSG00000284862
LAMP3	71.16	3.97	15.66	4.21e-20	ENSG00000078081
CHRD	1.77	-1.57	-2.96	0.01	ENSG00000090539
C3orf70	2.88	-1.2	-2.29	0.04	ENSG00000187068
CRYGS	0.98	-1.45	-2.73	0.03	ENSG00000213139
RTP4	1.36	6.64	99.97	0.00342	ENSG00000136514
CLDN1	48.08	3.27	9.62	2.26e-07	ENSG00000163347
PLAAT1	2.01	1.53	2.88	0.05	ENSG00000127252
LRRC15	21.08	-2.85	-7.21	1.07e-05	ENSG00000172061
gene:ENSG00000289747	2.15	-6.49	-90.02	0.00549	ENSG00000289747
TM4SF19	0.49	-3.54	-11.63	0.03	ENSG00000145107
MYL5	2.84	-1.23	-2.34	0.02	ENSG00000215375
SLC49A3	4.53	-3	-8.02	2.37e-05	ENSG00000169026
DGKQ	15.89	1.21	2.31	0.000272	ENSG00000145214
IDUA	1.34	2.86	7.25	0.000232	ENSG00000127415
LRPAP1	114.93	1.02	2.02	3.39e-06	ENSG00000163956
STK32B	3.18	7.52	183.85	1.68e-11	ENSG00000152953
SORCS2	1.63	1.32	2.51	0.04	ENSG00000184985
PSAPL1	0.73	3.06	8.34	0.00289	ENSG00000178597
ABLIM2	8.62	2.25	4.75	0.00101	ENSG00000163995
FGFBP1	11.73	-1.8	-3.49	0.00266	ENSG00000137440
LAP3	262.96	2.46	5.49	2.32e-24	ENSG00000002549
SLIT2	1.48	4.6	24.21	5.4e-07	ENSG00000145147
PPARGC1A	0.42	5.34	40.63	2.97e-06	ENSG00000109819
SOD3	26.56	2.22	4.65	2.26e-07	ENSG00000109610
PCDH7	3.03	5.3	39.39	6.17e-08	ENSG00000169851
WDR19	7.4	-1.06	-2.08	0.000434	ENSG00000157796
RPL9	443.84	-1.13	-2.18	3.38e-06	ENSG00000163682
UCHL1	171.13	-3.39	-10.47	8.08e-35	ENSG00000154277
COX7B2	9.54	-4.66	-25.31	1.06e-06	ENSG00000170516
OCIAD2	3.76	1.59	3.02	0.05	ENSG00000145247
KIT	2.59	-1.15	-2.21	0.02	ENSG00000157404
NMU	1.84	-1.9	-3.73	0.02	ENSG00000109255
HOPX	45.78	-1.79	-3.47	2.22e-05	ENSG00000171476
IGFBP7	4.04	2.04	4.12	0.01	ENSG00000163453
ODAM	6.09	-1.69	-3.23	0.00411	ENSG00000109205
CXCL8	0.39	3.96	15.56	0.00769	ENSG00000169429
CXCL1	1.82	3.68	12.86	0.00199	ENSG00000163739
CXCL5	0.59	2.97	7.81	0.02	ENSG00000163735
CXCL2	2.35	2.27	4.81	0.02	ENSG00000081041
EPGN	0.42	4.01	16.08	0.00425	ENSG00000182585
AREG	6.68	1.69	3.23	0.04	ENSG00000109321
CDKL2	1.59	-2.51	-5.71	0.000245	ENSG00000138769
CXCL10	1.59	4.8	27.89	0.0013	ENSG00000169245
FAM47E-STBD1	0.21	-3.9	-14.98	0.03	ENSG00000272414
STBD1	33.1	-1.43	-2.69	7.62e-05	ENSG00000118804
SOWAHB	11.18	1.81	3.51	0.000105	ENSG00000186212
FRAS1	13.91	-1.21	-2.31	0.03	ENSG00000138759
SCD5	40.56	4.17	18.03	2.36e-17	ENSG00000145284
PLAC8	17.7	3.44	10.87	7.02e-08	ENSG00000145287
GPAT3	43.74	1.88	3.68	9.21e-06	ENSG00000138678
SPP1	25.22	-2.14	-4.42	0.02	ENSG00000118785
HERC6	30	2.1	4.27	2.12e-08	ENSG00000138642
HERC5	102.44	2.26	4.79	3.07e-14	ENSG00000138646
NAP1L5	20.48	-1.27	-2.42	0.00834	ENSG00000177432
GPRIN3	0.1	1.87	3.66	0.04	ENSG00000185477
GRID2	0.15	2.86	7.25	0.01	ENSG00000152208
UNC5C	0.07	-2.68	-6.41	0.03	ENSG00000182168
C4orf54	0.12	4.17	18.04	0.00251	ENSG00000248713
DAPP1	16.89	2.47	5.55	7.51e-06	ENSG00000070190
CYP2U1	3.33	1.11	2.16	0.04	ENSG00000155016
LEF1	0.61	-2.79	-6.9	0.000694	ENSG00000138795
ARSJ	0.31	3.87	14.65	0.00706	ENSG00000180801
PABPC4L	0.31	2.28	4.86	0.02	ENSG00000254535
SLC7A11	41.01	-1.49	-2.81	8.68e-05	ENSG00000151012
UCP1	6.7	-1.26	-2.4	0.02	ENSG00000109424
IL15	0.71	2.29	4.9	0.00304	ENSG00000164136
GYPE	0.36	3.02	8.13	0.03	ENSG00000197465
SMAD1	2.84	2.37	5.18	0.000104	ENSG00000170365
ZNF827	1.51	2.06	4.18	0.00179	ENSG00000151612
gene:ENSG00000288637	2.6	2.76	6.79	3.68e-05	ENSG00000288637
MAP9	5.9	-1.42	-2.67	0.000145	ENSG00000164114
CTSO	2.47	2.76	6.77	4.69e-05	ENSG00000256043
APELA	0.53	2.99	7.92	0.01	ENSG00000248329
DDX60	38.66	5.58	47.72	1.04e-61	ENSG00000137628
DDX60L	37.36	6.28	77.68	4.64e-39	ENSG00000181381
SH3RF1	22.67	1.18	2.27	0.00131	ENSG00000154447
GPM6A	0.53	2.38	5.2	0.01	ENSG00000150625
AGA	26.06	1.19	2.28	0.00104	ENSG00000038002
IRF2	7.56	1.1	2.14	0.00313	ENSG00000168310
PDLIM3	6.56	-1.39	-2.62	0.00281	ENSG00000154553
TLR3	3.71	3.98	15.81	3.02e-09	ENSG00000164342
CYP4V2	0.62	1.83	3.54	0.00847	ENSG00000145476
ZFP42	108.3	-5.24	-37.73	8.42e-27	ENSG00000179059
ZDHHC11	1.28	-1.52	-2.87	0.00823	ENSG00000188818
NKD2	22.32	-4.56	-23.65	2.07e-19	ENSG00000145506
SLC12A7	15.66	-2.52	-5.75	4.15e-05	ENSG00000113504
SLC6A3	0.62	-3.51	-11.37	0.000414	ENSG00000142319
UBE2QL1	1.89	1.42	2.68	0.02	ENSG00000215218
ANKRD33B	50.69	1.36	2.57	2.04e-08	ENSG00000164236
CDH12	2.7	3.03	8.14	0.00028	ENSG00000154162
PDZD2	15.14	1.74	3.33	2.46e-08	ENSG00000133401
ADAMTS12	0.09	-2.97	-7.83	0.02	ENSG00000151388
gene:ENSG00000289791	3.03	1.73	3.31	0.02	ENSG00000289791
TTC23L	0.69	-1.8	-3.48	0.01	ENSG00000205838
PTGER4	1.27	1.73	3.32	0.00696	ENSG00000171522
RPL37	233.51	-1.24	-2.36	2.16e-09	ENSG00000145592
PLCXD3	27.75	-2.84	-7.14	5.03e-05	ENSG00000182836
CCDC152	0.52	3.13	8.77	0.00386	ENSG00000198865
CCL28	3.56	1.82	3.52	0.02	ENSG00000151882
ISL1	2.87	-1.64	-3.11	0.00537	ENSG00000016082
ITGA1	11.09	-1.47	-2.77	5.89e-05	ENSG00000213949
RAB3C	0.07	-3.72	-13.15	0.02	ENSG00000152932
MAP1B	0.71	-2.4	-5.27	0.000441	ENSG00000131711
ARHGEF28	1.95	1.51	2.85	0.04	ENSG00000214944
GCNT4	2.14	4.64	24.93	8.31e-06	ENSG00000176928
ANKDD1B	0.64	-2.43	-5.41	0.0017	ENSG00000189045
F2R	31.91	-1.01	-2.02	0.000185	ENSG00000181104
CRHBP	0.32	-2.8	-6.98	0.02	ENSG00000145708
ARSB	5.69	1.13	2.19	0.0057	ENSG00000113273
FAM151B	4.06	-1.21	-2.32	0.02	ENSG00000152380
ANKRD34B	1.6	-2.51	-5.68	4.78e-05	ENSG00000189127
RASGRF2	6.77	1.36	2.57	0.000993	ENSG00000113319
HAPLN1	51.15	-2.59	-6.02	9.49e-05	ENSG00000145681
MEF2C	0.36	2.64	6.24	0.00318	ENSG00000081189
MCTP1	0.17	-1.59	-3.01	0.05	ENSG00000175471
RFESD	0.97	1.88	3.67	0.01	ENSG00000175449
RHOBTB3	18.67	1.68	3.2	0.000167	ENSG00000164292
ERAP1	18.27	1.51	2.86	2.09e-07	ENSG00000164307
ERAP2	0.67	1.71	3.26	0.03	ENSG00000164308
NREP	1.4	4.71	26.1	1.11e-07	ENSG00000134986
EPB41L4A	5.44	3.1	8.57	2.24e-08	ENSG00000129595
LVRN	6.63	2	4	0.000396	ENSG00000172901
PPIC	40.28	1.18	2.27	0.00387	ENSG00000168938
IRF1	7.81	1.63	3.09	5.35e-07	ENSG00000125347
CCNI2	3.42	1.33	2.51	0.03	ENSG00000205089
SEPTIN8	69	1.13	2.19	6.96e-05	ENSG00000164402
SOWAHA	2.72	1.64	3.11	0.00576	ENSG00000198944
GDF9	0.35	-1.78	-3.43	0.03	ENSG00000164404
TGFBI	3.76	1.72	3.29	0.00289	ENSG00000120708
EGR1	39.11	1.45	2.73	0.000846	ENSG00000120738
SIL1	96	1.01	2.01	7.46e-05	ENSG00000120725
CD14	1.39	1.79	3.45	0.03	ENSG00000170458
DND1	0.6	2.08	4.22	0.04	ENSG00000256453
PCDHGA2	0.36	1.61	3.05	0.04	ENSG00000081853
PCDHGA3	0.43	2.52	5.74	0.02	ENSG00000254245
PCDHGB7	0.58	-3.24	-9.44	0.0011	ENSG00000254122
PCDHGC4	1.73	-3.53	-11.53	1.09e-06	ENSG00000242419
FGF1	8.74	3.91	15.06	1.53e-06	ENSG00000113578
NR3C1	12.45	1.48	2.79	0.000209	ENSG00000113580
SH3RF2	22.25	1.16	2.24	0.02	ENSG00000156463
CDX1	1.9	-3.47	-11.1	0.000275	ENSG00000113722
NDST1	36.79	1.11	2.16	0.00179	ENSG00000070614
SYNPO	49.03	1.29	2.45	3.41e-08	ENSG00000171992
TNIP1	41.17	1.18	2.27	0.000114	ENSG00000145901
TIMD4	1.61	-1.68	-3.21	0.02	ENSG00000145850
FBLL1	0.87	-3.46	-11	0.00972	ENSG00000188573
CLTB	153.38	1.01	2.02	0.000201	ENSG00000175416
PRELID1	784.54	1.12	2.17	4.02e-09	ENSG00000169230
RGS14	9.7	1.01	2.01	0.02	ENSG00000169220
B4GALT7	22.1	1.12	2.17	0.000236	ENSG00000027847
ZNF354B	8.61	-1.31	-2.48	0.00804	ENSG00000178338
LTC4S	1.23	-2.17	-4.5	0.01	ENSG00000213316
TBC1D9B	54.6	1.2	2.3	2.04e-05	ENSG00000197226
GFPT2	20.86	-2.22	-4.65	0.000513	ENSG00000131459
MGAT1	140.58	1.08	2.12	0.000361	ENSG00000131446
FOXC1	13.16	1.01	2.01	0.03	ENSG00000054598
SERPINB9	188.38	1.14	2.21	0.00278	ENSG00000170542
PPP1R3G	0.51	1.89	3.71	0.02	ENSG00000219607
NRN1	23.72	4.79	27.63	3.36e-11	ENSG00000124785
SYCP2L	6.06	-1.57	-2.98	0.00122	ENSG00000153157
GMPR	30.16	1.38	2.59	0.00071	ENSG00000137198
ATXN1	2.55	1.81	3.52	0.000112	ENSG00000124788
RNF144B	9.89	1.17	2.25	0.0047	ENSG00000137393
ID4	6.71	3.79	13.83	4.25e-07	ENSG00000172201
MBOAT1	20.4	1.85	3.61	0.000138	ENSG00000172197
TRIM38	12.34	1.46	2.75	0.000189	ENSG00000112343
H1-2	106.45	-1.28	-2.43	0.03	ENSG00000187837
HFE	1.04	1.35	2.54	0.04	ENSG00000010704
H2BC8	4.68	-2.15	-4.43	0.01	ENSG00000273802
BTN3A2	8.21	1.47	2.77	0.000166	ENSG00000186470
BTN3A1	8.97	2.66	6.32	1.64e-07	ENSG00000026950
BTN3A3	1.24	3.28	9.72	0.000112	ENSG00000111801
H2AC13	2.81	1.67	3.18	0.05	ENSG00000196747
ZNF165	29.23	-1	-2	0.00663	ENSG00000197279
ZSCAN23	2.67	-1.54	-2.9	0.01	ENSG00000187987
GABBR1	14.5	-1.47	-2.78	0.00021	ENSG00000204681
HLA-F	28.53	2.09	4.26	4.82e-05	ENSG00000204642
HLA-G	821	1.3	2.45	0.000167	ENSG00000204632
RNF39	8.45	1.12	2.17	0.01	ENSG00000204618
HLA-E	418.17	1.35	2.54	7.33e-08	ENSG00000204592
CDSN	0.78	3.5	11.34	0.02	ENSG00000204539
POU5F1	0.62	-2.92	-7.59	0.000801	ENSG00000204531
HLA-C	1508.05	2.7	6.51	4.11e-18	ENSG00000204525
HLA-B	179.78	1.74	3.33	0.00139	ENSG00000234745
ATP6V1G2-DDX39B	7.58	1.51	2.84	0.00344	ENSG00000254870
ATP6V1G2	0.45	-2.51	-5.68	0.01	ENSG00000213760
LTB	0.72	3.66	12.63	0.0057	ENSG00000227507
MSH5-SAPCD1	2.27	-1.54	-2.91	0.01	ENSG00000255152
CFB	1.44	2.38	5.2	0.00108	ENSG00000243649
C4A	3.94	-2.29	-4.89	1.04e-06	ENSG00000244731
C4B	2.21	-2.55	-5.85	6.43e-07	ENSG00000224389
EGFL8	5.34	-1.42	-2.68	0.02	ENSG00000241404
HLA-DRB5	1.73	3.99	15.84	4.56e-05	ENSG00000198502
HLA-DRB1	9.62	3.45	10.94	2.1e-06	ENSG00000196126
HLA-DQB1	9.21	4.56	23.55	2.16e-09	ENSG00000179344
HLA-DOB	2.55	2.39	5.25	0.000538	ENSG00000241106
gene:ENSG00000250264	26.03	2.94	7.69	3.89e-10	ENSG00000250264
TAP2	34.72	3.48	11.19	7.64e-17	ENSG00000204267
PSMB8	35.47	7.92	242.43	6.71e-36	ENSG00000204264
PSMB9	4.53	5.88	59	6.98e-12	ENSG00000240065
TAP1	139	3.57	11.9	2.57e-18	ENSG00000168394
HLA-DPB1	0.15	-3.28	-9.73	0.02	ENSG00000223865
B3GALT4	4.39	1.65	3.14	0.00427	ENSG00000235863
TAPBP	92.92	2.85	7.2	7.39e-15	ENSG00000231925
LHFPL5	1.5	-2.7	-6.48	2.02e-06	ENSG00000197753
MAPK13	15.21	1.1	2.15	0.03	ENSG00000156711
ETV7	29.3	4.23	18.75	6.65e-16	ENSG00000010030
CMTR1	86.68	1.17	2.24	1.48e-06	ENSG00000137200
MOCS1	36.18	1.15	2.22	2.44e-05	ENSG00000124615
CLIC5	1.54	2.64	6.23	0.00215	ENSG00000112782
SLC25A27	3.55	-1.34	-2.54	0.04	ENSG00000153291
EFHC1	1.75	-1.25	-2.37	0.00166	ENSG00000096093
GSTA3	8.38	-2.41	-5.32	0.00246	ENSG00000174156
GSTA4	61.24	-1.53	-2.89	0.000903	ENSG00000170899
ZC3H11C	0.95	-1.39	-2.61	0.03	ENSG00000214558
B3GAT2	0.49	-2.73	-6.66	0.000408	ENSG00000112309
IMPG1	0.28	-2.22	-4.65	0.04	ENSG00000112706
SNAP91	8.51	-1.68	-3.2	4.35e-06	ENSG00000065609
gene:ENSG00000271793	0.9	-2.97	-7.83	0.000465	ENSG00000271793
CGA	12498	-2.37	-5.16	0.001	ENSG00000135346
ZNF292	25.08	-1.02	-2.03	0.02	ENSG00000188994
C6orf163	1.27	-1.55	-2.92	0.02	ENSG00000203872
GABRR2	1.27	-2.7	-6.51	0.000323	ENSG00000111886
PNISR	33.61	-1.5	-2.83	4.22e-07	ENSG00000132424
TSTD3	0.9	-1.05	-2.07	0.03	ENSG00000279170
POPDC3	7.5	-1.53	-2.88	0.00153	ENSG00000132429
CALHM5	0.52	-1.99	-3.97	0.00668	ENSG00000178033
FAM184A	22.78	-1.25	-2.39	0.00409	ENSG00000111879
FABP7	535.8	-2.91	-7.49	2.91e-16	ENSG00000164434
NCOA7	32.52	1.14	2.2	0.00304	ENSG00000111912
PTPRK	12.68	1.23	2.34	0.00323	ENSG00000152894
TMEM200A	1.42	-3.51	-11.42	4.47e-06	ENSG00000164484
ENPP1	8.69	1.22	2.34	0.000977	ENSG00000197594
CCN2	13.26	2.78	6.87	5.76e-06	ENSG00000118523
MOXD1	16.97	1.08	2.12	0.00457	ENSG00000079931
EYA4	0.12	2.48	5.58	0.02	ENSG00000112319
HIVEP2	1.82	1.31	2.47	0.02	ENSG00000010818
SAMD5	3.74	-1.95	-3.87	0.000573	ENSG00000203727
LRP11	0.77	2.43	5.4	0.01	ENSG00000120256
ULBP2	1.46	-2.9	-7.45	0.02	ENSG00000131015
ULBP1	0.64	-2.94	-7.67	0.03	ENSG00000111981
ESR1	0.06	-3.34	-10.12	0.02	ENSG00000091831
SYNE1	5.69	-1.11	-2.16	0.000797	ENSG00000131018
AGPAT4	6.46	-1.56	-2.96	2.94e-05	ENSG00000026652
PDE10A	0.5	5	32.1	5.93e-16	ENSG00000112541
RNASET2	5.66	1.32	2.5	7.79e-07	ENSG00000026297
SMOC2	5.06	-2.81	-7.02	8.3e-05	ENSG00000112562
DYNLT2	1.7	-1.53	-2.89	0.00945	ENSG00000184786
ADAP1	0.66	2.05	4.15	0.00549	ENSG00000105963
GPR146	18.46	3.35	10.21	0.000793	ENSG00000164849
CHST12	14.89	1.02	2.03	5.02e-07	ENSG00000136213
SDK1	26.5	1.48	2.78	0.02	ENSG00000146555
TNRC18	66.11	1.02	2.03	3.14e-06	ENSG00000182095
CRPPA	1.67	1.45	2.73	0.03	ENSG00000214960
gene:ENSG00000283321	0.38	-4.09	-16.98	0.00599	ENSG00000283321
CREB5	1.24	1.74	3.34	0.00153	ENSG00000146592
PRR15	26.59	1.35	2.55	0.00304	ENSG00000176532
FKBP9	69.78	1.22	2.32	1.34e-05	ENSG00000122642
RP9	6.28	-1.14	-2.21	0.00356	ENSG00000164610
C7orf25	7.98	1.1	2.14	0.02	ENSG00000136197
SPDYE1	0.44	-2.29	-4.9	0.00925	ENSG00000136206
PGAM2	0.76	-3.62	-12.28	0.03	ENSG00000164708
AEBP1	6.95	-1.25	-2.38	0.00925	ENSG00000106624
OGDH	146.36	1.01	2.02	0.000156	ENSG00000105953
ABCA13	0.12	2.54	5.81	0.02	ENSG00000179869
PHKG1	0.5	-1.7	-3.26	0.05	ENSG00000164776
ZNF107	9.23	-1.05	-2.06	0.000702	ENSG00000196247
ZNF117	7.8	-2.33	-5.02	8.44e-11	ENSG00000152926
ERV3-1	17.91	-2.08	-4.22	3.04e-14	ENSG00000213462
KCTD7	8.68	-1.01	-2.01	0.00827	ENSG00000243335
CALN1	1.66	2.31	4.97	0.000981	ENSG00000183166
TRIM74	0.49	-3.24	-9.46	0.03	ENSG00000155428
GTF2IRD2B	2.34	1.31	2.48	0.02	ENSG00000174428
SPDYE5	0.29	-2.24	-4.72	0.02	ENSG00000170092
RHBDD2	103.62	1.06	2.08	6.87e-05	ENSG00000005486
UPK3B	0.82	2.11	4.32	0.01	ENSG00000243566
SEMA3E	0.74	2.28	4.86	0.00719	ENSG00000170381
SEMA3D	0.77	1.68	3.19	0.04	ENSG00000153993
DMTF1	19.35	-1.09	-2.13	1.99e-05	ENSG00000135164
CROT	100.49	1.19	2.29	0.00111	ENSG00000005469
ABCB4	0.69	-1.97	-3.91	0.00558	ENSG00000005471
ABCB1	2.87	-2.64	-6.21	3.52e-06	ENSG00000085563
STEAP1	16.62	-1.12	-2.17	0.02	ENSG00000164647
FZD1	5.25	1.08	2.12	0.01	ENSG00000157240
gene:ENSG00000285772	0.14	3.74	13.37	0.03	ENSG00000285772
SAMD9	28.98	6.12	69.57	8.05e-32	ENSG00000205413
SAMD9L	7.69	6.01	64.29	9.46e-14	ENSG00000177409
GNGT1	0.43	-4.3	-19.71	0.00663	ENSG00000127928
GNG11	49.5	-2.86	-7.25	0.000167	ENSG00000127920
COL1A2	525.73	-2.18	-4.54	0.00245	ENSG00000164692
DLX6	4.94	5.24	37.68	1.63e-16	ENSG00000006377
DLX5	16.79	3.91	15.08	8.19e-14	ENSG00000105880
ASNS	56.53	-1.27	-2.4	0.00681	ENSG00000070669
ZNF789	5.23	-1.15	-2.23	0.00768	ENSG00000198556
gene:ENSG00000292277	7.42	-1.91	-3.77	6.07e-05	ENSG00000292277
PVRIG	0.97	-2.41	-5.3	0.00372	ENSG00000213413
NYAP1	9.13	-1.32	-2.5	0.03	ENSG00000166924
TRIM56	35.8	1.48	2.79	1.93e-09	ENSG00000169871
PLOD3	91.58	1.17	2.26	4.25e-07	ENSG00000106397
SPDYE2	2	-2.15	-4.42	0.00906	ENSG00000205238
SPDYE2B	1.06	-2.38	-5.19	0.03	ENSG00000173678
PRKAR2B	4.24	-1.26	-2.4	0.00202	ENSG00000005249
NRCAM	2.83	-1.52	-2.88	0.01	ENSG00000091129
LRRN3	0.31	4.13	17.56	0.01	ENSG00000173114
DOCK4	11.59	-1.26	-2.4	0.000172	ENSG00000128512
gene:ENSG00000288640	2.52	-2.35	-5.09	0.00232	ENSG00000288640
MET	31.77	1.05	2.07	0.00356	ENSG00000105976
CFTR	0.04	-5.18	-36.27	0.03	ENSG00000001626
LSM8	8.13	-1.16	-2.24	1.41e-08	ENSG00000128534
AASS	22.41	-1.13	-2.19	1.58e-06	ENSG00000008311
CADPS2	0.33	2.71	6.53	0.00823	ENSG00000081803
PRRT4	2.17	-1.95	-3.87	0.01	ENSG00000224940
FAM180A	0.56	-2.21	-4.63	0.04	ENSG00000189320
KLRG2	64.61	-1.48	-2.79	0.00031	ENSG00000188883
PARP12	79.02	5.92	60.43	1.1e-63	ENSG00000059378
OR2F1	0.2	-4.37	-20.62	0.00631	ENSG00000213215
ACTR3C	1.03	1.28	2.43	0.04	ENSG00000106526
AOC1	17.67	5.73	53.04	3.77e-16	ENSG00000002726
ASIC3	1.5	-1.58	-2.99	0.02	ENSG00000213199
CSMD1	2.26	2.65	6.29	0.00021	ENSG00000183117
PRAG1	60.13	1.13	2.19	0.0014	ENSG00000275342
PINX1_1	2.67	2.79	6.9	0.000573	ENSG00000258724
FAM167A	0.15	-2.45	-5.48	0.03	ENSG00000154319
GATA4	4.84	-1.77	-3.41	0.00417	ENSG00000136574
MICU3	5.12	-1.27	-2.42	0.00409	ENSG00000155970
NPM2	1.58	-1.61	-3.04	0.01	ENSG00000158806
SFTPC	2.29	-3.12	-8.67	2.02e-06	ENSG00000168484
PHYHIP	8.17	-1.7	-3.26	0.01	ENSG00000168490
TNFRSF10C	96.5	1.53	2.88	7.19e-05	ENSG00000173535
TNFRSF10D	10.38	-1.64	-3.11	2.62e-05	ENSG00000173530
NEFM	10.25	-2.78	-6.85	0.000387	ENSG00000104722
GNRH1	1.28	-3.46	-10.99	9.55e-05	ENSG00000147437
KIF13B	14.73	1.07	2.1	0.000147	ENSG00000197892
PURG	0.65	-2.23	-4.69	0.00397	ENSG00000172733
PLEKHA2	5.84	1.11	2.15	0.02	ENSG00000169499
TCIM	7.15	3.37	10.31	0.000506	ENSG00000176907
NKX6-3	0.59	-2.32	-4.98	0.02	ENSG00000165066
POLB	18.12	-1.1	-2.14	0.00021	ENSG00000070501
SNAI2	7.29	1.98	3.94	0.04	ENSG00000019549
SOX17	0.53	2.33	5.02	0.02	ENSG00000164736
TCF24	0.79	-1.79	-3.46	0.04	ENSG00000261787
SULF1	0.36	4.31	19.79	0.000395	ENSG00000137573
SLCO5A1	0.12	2.87	7.32	0.03	ENSG00000137571
EYA1	0.54	-1.45	-2.72	0.04	ENSG00000104313
PI15	5.1	-3.18	-9.04	1.88e-07	ENSG00000137558
CRISPLD1	9.8	-1.21	-2.32	0.03	ENSG00000121005
PKIA	39.15	-1.01	-2.01	0.03	ENSG00000171033
STMN2	6.02	-4.47	-22.16	2.86e-11	ENSG00000104435
PAG1	11.76	-1.4	-2.64	1.08e-08	ENSG00000076641
FABP4	0.41	-3.45	-10.95	0.04	ENSG00000170323
RBIS	56.05	-1.09	-2.12	1.11e-06	ENSG00000176731
CNGB3	0.09	-3.39	-10.51	0.03	ENSG00000170289
DCAF4L2	0.32	5.74	53.32	0.02	ENSG00000176566
C8orf88	21.85	-1.65	-3.14	0.000733	ENSG00000253250
GDF6	4.43	2.31	4.96	0.00751	ENSG00000156466
SDC2	0.94	2.03	4.08	0.00762	ENSG00000169439
CPQ	0.73	1.98	3.94	0.03	ENSG00000104324
TSPYL5	7.3	2.55	5.87	0.02	ENSG00000180543
NIPAL2	1.37	1.61	3.05	0.02	ENSG00000104361
CTHRC1	12.66	-1.72	-3.29	0.000966	ENSG00000164932
HAS2	0.7	-4.37	-20.71	2.24e-05	ENSG00000170961
ZHX2	3.14	1.34	2.53	0.03	ENSG00000178764
FAM83A	1.45	2.86	7.24	0.00531	ENSG00000147689
ZHX1-C8orf76	3.96	-1.79	-3.45	0.00876	ENSG00000259305
KHDRBS3	5.88	-1.88	-3.68	0.000514	ENSG00000131773
GPR20	1.28	-3.09	-8.51	0.000618	ENSG00000204882
TSNARE1	0.42	2.13	4.39	0.04	ENSG00000171045
PSCA	16.84	-2.63	-6.18	1.16e-06	ENSG00000167653
LY6E	1826.47	1.99	3.97	1.74e-15	ENSG00000160932
LY6H	1.64	-1.92	-3.79	0.03	ENSG00000176956
GSDMD	17.62	1.81	3.51	2.69e-05	ENSG00000104518
MAPK15	2.8	-1.57	-2.97	0.04	ENSG00000181085
EPPK1	34.42	1.02	2.03	0.0068	ENSG00000261150
PLEC	287.32	1.07	2.1	6.39e-05	ENSG00000178209
PARP10	46.51	6.53	92.57	8.69e-48	ENSG00000178685
GRINA	330.25	1.14	2.2	2.29e-06	ENSG00000178719
INSL6	7.52	5.61	48.99	1.2e-07	ENSG00000120210
INSL4	59.11	-3.15	-8.87	4e-19	ENSG00000120211
RLN2	6.29	-1.65	-3.14	0.00701	ENSG00000107014
RLN1	2.3	-1.51	-2.85	0.05	ENSG00000107018
PDCD1LG2	5.93	3.17	9.01	0.000361	ENSG00000197646
TYRP1	0.58	2.28	4.86	0.01	ENSG00000107165
CDKN2A	18.22	1.28	2.43	0.00578	ENSG00000147889
RIGI	69.04	2.99	7.95	1.34e-18	ENSG00000107201
gene:ENSG00000288684	3.92	1.07	2.09	0.04	ENSG00000288684
DNAI1	0.85	-1.75	-3.37	0.01	ENSG00000122735
ENHO	3.78	-1.44	-2.72	0.03	ENSG00000168913
NPR2	1.49	-1.14	-2.2	0.05	ENSG00000159899
FRMPD1	0.65	-2.86	-7.28	0.00169	ENSG00000070601
ZNG1F	3.15	-1.22	-2.33	0.00319	ENSG00000215126
ZNG1E	15.25	-1.11	-2.15	4.3e-07	ENSG00000147996
ZNF658	0.91	1.78	3.44	0.00348	ENSG00000274349
MAMDC2	10.79	5.5	45.35	1.67e-11	ENSG00000165072
KLF9	1.13	1.28	2.42	0.05	ENSG00000119138
GDA	13.57	-1.14	-2.2	0.00213	ENSG00000119125
RASEF	7.8	2.98	7.87	7.48e-10	ENSG00000165105
GAS1	8.41	1.04	2.06	0.02	ENSG00000180447
gene:ENSG00000285269	0.17	-5.18	-36.31	0.04	ENSG00000285269
NUTM2G	1.91	-3.85	-14.38	2.28e-09	ENSG00000188152
CCDC180	0.29	-1.76	-3.38	0.02	ENSG00000197816
TDRD7	57.88	1.75	3.37	3.97e-10	ENSG00000196116
TRIM14	108.49	3.37	10.36	1.02e-38	ENSG00000106785
TMEFF1	28.31	-1.42	-2.68	4.06e-05	ENSG00000241697
CAVIN4	4.54	-1.49	-2.8	0.00569	ENSG00000170681
NIPSNAP3B	0.5	-1.94	-3.84	0.00959	ENSG00000165028
FSD1L	1.3	-1.24	-2.36	0.01	ENSG00000106701
KLF4	79.96	1.85	3.6	8.04e-08	ENSG00000136826
FRRS1L	0.82	-1.82	-3.53	0.000518	ENSG00000260230
ZNF483	1.64	-1.23	-2.35	0.00807	ENSG00000173258
UGCG	26.02	1.23	2.34	0.00379	ENSG00000148154
PBX3	6.64	-1	-2	0.03	ENSG00000167081
MVB12B	2.29	1.59	3.01	0.00324	ENSG00000196814
LMX1B	25.89	-1.02	-2.03	0.00176	ENSG00000136944
DNM1	2.12	-1.18	-2.27	0.02	ENSG00000106976
PHYHD1	3.99	-1.39	-2.63	0.02	ENSG00000175287
PRRX2	4.52	-1.81	-3.51	0.00583	ENSG00000167157
LAMC3	0.45	-3.43	-10.75	0.000119	ENSG00000050555
AIF1L	105.77	-1.16	-2.24	0.00087	ENSG00000126878
FAM78A	9.9	1.94	3.84	2.6e-07	ENSG00000126882
PLPP7	1.09	1.51	2.85	0.01	ENSG00000160539
gene:ENSG00000285245	0.48	4.24	18.85	0.00704	ENSG00000285245
ABO	0.28	-2.42	-5.34	0.00433	ENSG00000175164
CCDC187	0.27	-2.18	-4.54	0.00099	ENSG00000260220
AGPAT2	98.59	1.52	2.87	6.27e-09	ENSG00000169692
MAN1B1	32.31	1.01	2.02	2.04e-05	ENSG00000177239
DPP7	23.27	1.08	2.12	0.00377	ENSG00000176978
IDI1	137.82	-1.05	-2.07	6.74e-06	ENSG00000067064
CALML5	1.4	3.25	9.49	0.00335	ENSG00000178372
ASB13	15.17	1.03	2.04	0.00552	ENSG00000196372
IL15RA	2.33	4.91	30.03	2.22e-07	ENSG00000134470
SFMBT2	1.91	2.71	6.53	0.000526	ENSG00000198879
PROSER2	47.62	1.07	2.1	0.000171	ENSG00000148426
CCDC3	1.83	-3.29	-9.81	3.14e-05	ENSG00000151468
PHYH	63.32	-1.35	-2.54	6.51e-05	ENSG00000107537
OLAH	0.38	-5.43	-43.08	0.03	ENSG00000152463
VIM	0.85	-2.59	-6.01	0.00129	ENSG00000026025
ARMC3	0.76	-1.44	-2.72	0.04	ENSG00000165309
GPR158	3.71	2.83	7.13	2.5e-06	ENSG00000151025
RASGEF1A	3.81	-1.89	-3.69	0.000523	ENSG00000198915
FXYD4	4.22	-3.03	-8.15	0.000293	ENSG00000150201
CXCL12	0.08	-3.39	-10.51	0.04	ENSG00000107562
AGAP4	5.9	-1.29	-2.45	0.01	ENSG00000188234
ANXA8L1	42.86	1.21	2.32	0.02	ENSG00000264230
GPRIN2	0.47	-1.55	-2.93	0.04	ENSG00000204175
ANXA8	29.68	2.97	7.83	1.07e-05	ENSG00000265190
ARHGAP22	1.08	1.28	2.44	0.04	ENSG00000128805
AGAP6	3.78	-1.59	-3	0.0016	ENSG00000204149
ASAH2	0.86	-2.43	-5.4	0.00115	ENSG00000188611
DKK1	0.58	2.9	7.47	0.04	ENSG00000107984
HKDC1	2.59	-1.84	-3.58	0.00765	ENSG00000156510
TSPAN15	204.62	1.04	2.06	1.52e-05	ENSG00000099282
CHST3	2.22	-1.82	-3.54	0.000655	ENSG00000122863
SPOCK2	0.26	-1.48	-2.79	0.04	ENSG00000107742
DDIT4	193.13	-1.15	-2.22	0.03	ENSG00000168209
AGAP5	2.41	-1.7	-3.24	0.00626	ENSG00000172650
MAT1A	2.07	1.63	3.09	0.02	ENSG00000151224
PAPSS2	2.49	-2.36	-5.15	1.17e-05	ENSG00000198682
ACTA2	2.07	3.01	8.07	7.37e-05	ENSG00000107796
FAS	0.16	2.39	5.24	0.00576	ENSG00000026103
IFIT2	69.24	8.37	330.62	9.13e-43	ENSG00000119922
IFIT3	128.19	10.16	1147.58	7.32e-54	ENSG00000119917
IFIT1	288.01	7.17	144	4.96e-59	ENSG00000185745
IFIT5	38.22	4.64	24.99	2.2e-24	ENSG00000152778
SLC16A12	1.07	-2.05	-4.15	0.00762	ENSG00000152779
ANKRD1	32.26	3.48	11.13	1.25e-05	ENSG00000148677
PCGF5	2.81	2.27	4.81	5.62e-05	ENSG00000180628
FFAR4	0.56	1.87	3.64	0.03	ENSG00000186188
LGI1	0.15	2.99	7.95	0.01	ENSG00000108231
SLC35G1	9.22	1.18	2.26	0.00434	ENSG00000176273
PLCE1	2.01	1.33	2.51	0.00242	ENSG00000138193
BLNK	1.77	1.3	2.46	0.01	ENSG00000095585
ANKRD2	20.29	1.79	3.46	0.00961	ENSG00000165887
MARVELD1	40.04	1.09	2.13	0.02	ENSG00000155254
LOXL4	7.48	2.05	4.15	0.000989	ENSG00000138131
gene:ENSG00000255339	3.58	2.03	4.09	0.0082	ENSG00000255339
TLX1	0.55	-2.12	-4.36	0.03	ENSG00000107807
KCNIP2	0.89	-2.05	-4.14	0.00344	ENSG00000120049
TRIM8	10.19	1.2	2.3	0.000613	ENSG00000171206
COL17A1	15.14	4.86	29.05	5.54e-11	ENSG00000065618
ENO4	0.2	-3	-7.99	0.03	ENSG00000188316
GRK5	6.49	-1.01	-2.02	0.01	ENSG00000198873
HTRA1	10.5	2.92	7.59	1.9e-06	ENSG00000166033
LHPP	20	1.29	2.45	4.77e-05	ENSG00000107902
MGMT	1.46	6.1	68.64	4.17e-08	ENSG00000170430
TCERG1L	0.21	4.04	16.45	0.01	ENSG00000176769
CALY	0.21	-2.94	-7.67	0.03	ENSG00000130643
PRAP1	2.87	-2.26	-4.8	0.01	ENSG00000165828
gene:ENSG00000254536	3.77	-1.29	-2.45	0.04	ENSG00000254536
IFITM2	0.9	2.27	4.84	0.01	ENSG00000185201
IFITM1	584.03	6.96	124.61	1.24e-60	ENSG00000185885
IFITM3	431.67	2.53	5.78	1.79e-11	ENSG00000142089
IRF7	176.61	4.38	20.75	2.77e-41	ENSG00000185507
TSPAN4	32.04	1.07	2.1	2.49e-05	ENSG00000214063
MUC6	0.23	-1.85	-3.61	0.02	ENSG00000184956
BRSK2	0.36	-1.89	-3.72	0.00618	ENSG00000174672
TNNI2	4.26	1.89	3.71	0.04	ENSG00000130598
IGF2	3471	1.49	2.8	0.00134	ENSG00000167244
KCNQ1	2.71	-1.94	-3.84	0.01	ENSG00000053918
SLC22A18	16.28	-1.02	-2.03	0.0066	ENSG00000110628
MRGPRE	0.15	-3.65	-12.57	0.03	ENSG00000184350
TRIM21	115.21	2.03	4.09	1.24e-13	ENSG00000132109
HBB	2.59	-1.75	-3.36	0.03	ENSG00000244734
OR51B5	0.64	-2.31	-4.95	0.00254	ENSG00000167355
TRIM34	24.69	1.37	2.58	0.000744	ENSG00000258659
TRIM22	5.47	4.06	16.66	1.53e-10	ENSG00000132274
NLRP10	2.99	2.37	5.17	0.00679	ENSG00000182261
C11orf16	1.73	-1.97	-3.91	0.00216	ENSG00000176029
GALNT18	14.13	1.54	2.9	0.01	ENSG00000110328
gene:ENSG00000256206	0.93	-2.26	-4.79	0.03	ENSG00000256206
NCR3LG1	3.29	-1.02	-2.03	0.04	ENSG00000188211
E2F8	38.52	-1.39	-2.62	5.15e-06	ENSG00000129173
LUZP2	0.15	-2.78	-6.88	0.0073	ENSG00000187398
ANO3	0.39	1.89	3.7	0.03	ENSG00000134343
BDNF	1.06	2.45	5.45	0.000246	ENSG00000176697
gene:ENSG00000285283	0.52	5.04	32.8	0.04	ENSG00000285283
ELF5	9.14	-1.05	-2.07	0.03	ENSG00000135374
CD44	12.62	2.99	7.97	0.000888	ENSG00000026508
CD82	2.29	1.93	3.81	0.01	ENSG00000085117
TP53I11	43.16	-1.56	-2.94	0.000735	ENSG00000175274
FNBP4	34.64	-1.08	-2.12	2.45e-05	ENSG00000109920
UBE2L6	298.98	2.45	5.46	3.84e-12	ENSG00000156587
SERPING1	26.29	1.66	3.15	7.28e-07	ENSG00000149131
YPEL4	5.17	-2.04	-4.12	0.000785	ENSG00000166793
ZFP91-CNTF	5.74	2.38	5.22	1.43e-05	ENSG00000255073
SLC15A3	68.56	8.3	314.48	1.68e-41	ENSG00000110446
CD6	0.93	1.73	3.32	0.00559	ENSG00000013725
TKFC	10.7	1.09	2.13	0.000309	ENSG00000149476
EML3	29.32	1.09	2.13	9.51e-06	ENSG00000149499
PLAAT4	17.7	6.2	73.44	4.85e-14	ENSG00000133321
PLAAT2	9.8	4.67	25.41	1.2e-05	ENSG00000133328
RPS6KA4	463.24	1.07	2.1	1.37e-06	ENSG00000162302
BATF2	17.32	8.16	285.46	3.91e-17	ENSG00000168062
AP5B1	69.95	1.07	2.1	7.37e-05	ENSG00000254470
CST6	23.56	1.83	3.56	0.00953	ENSG00000175315
UNC93B1	110.19	1.57	2.97	9.63e-11	ENSG00000110057
ALDH3B1	8.27	1.75	3.37	1.9e-06	ENSG00000006534
TCIRG1	87.46	1.03	2.05	1.17e-05	ENSG00000110719
LRP5	74.81	1.61	3.06	1.56e-09	ENSG00000162337
CPT1A	8.41	-2.01	-4.03	7.42e-06	ENSG00000110090
ANO1	14.81	-1.54	-2.91	0.00397	ENSG00000131620
PDE2A	2.5	-2.12	-4.34	1.99e-05	ENSG00000186642
DNAJB13	0.34	-2.73	-6.65	0.02	ENSG00000187726
P4HA3	0.39	-2.19	-4.57	0.04	ENSG00000149380
KCNE3	13.31	-1.02	-2.02	0.02	ENSG00000175538
OR2AT4	0.08	-3.81	-14.03	0.02	ENSG00000171561
SLCO2B1	1.03	-1.15	-2.22	0.04	ENSG00000137491
DGAT2	0.24	2.55	5.87	0.00108	ENSG00000062282
GVQW3	1.06	-1.91	-3.77	0.000109	ENSG00000179240
KCTD14	50.94	-2.97	-7.83	9.28e-21	ENSG00000151364
CREBZF	27.13	-1.19	-2.28	3.43e-06	ENSG00000137504
PRSS23	35.17	1.74	3.35	0.000688	ENSG00000150687
FAT3	0.11	3.25	9.49	0.000844	ENSG00000165323
TAF1D	59.4	-1.2	-2.3	9.97e-07	ENSG00000166012
HEPHL1	10.53	-2.42	-5.37	5.26e-05	ENSG00000181333
CFAP300	10.08	-1.45	-2.73	0.000746	ENSG00000137691
BIRC3	10.1	1.65	3.14	0.0026	ENSG00000023445
MMP1	0.19	4.77	27.28	0.04	ENSG00000196611
DYNC2H1	7.38	-1.17	-2.26	6.38e-05	ENSG00000187240
CARD16	13.88	-1.65	-3.14	0.04	ENSG00000204397
gene:ENSG00000258529	1.44	4.76	27.12	5.66e-07	ENSG00000258529
TAGLN	77.4	2.19	4.56	4.75e-05	ENSG00000149591
FXYD6	1.42	-2.77	-6.81	0.000187	ENSG00000137726
TMPRSS4	0.06	2.74	6.67	0.03	ENSG00000137648
MPZL3	11.42	4.05	16.53	3.81e-11	ENSG00000160588
MPZL2	1.9	4.34	20.3	1.51e-05	ENSG00000149573
UPK2	20.4	1.55	2.93	0.00074	ENSG00000110375
CENATAC	14.19	-1.2	-2.3	0.000219	ENSG00000186166
NLRX1	4.76	1.11	2.15	0.04	ENSG00000160703
MCAM	22.42	-1.11	-2.15	0.000733	ENSG00000076706
OAF	87.7	-1.01	-2.02	0.000361	ENSG00000184232
SC5D	56.53	-1.07	-2.1	3.32e-06	ENSG00000109929
OR8A1	0.55	-1.62	-3.07	0.02	ENSG00000196119
ESAM	7.55	-2.69	-6.46	2.14e-05	ENSG00000149564
MSANTD2	5.74	-1.47	-2.77	0.000851	ENSG00000120458
TMEM218	0.29	5.06	33.32	2.34e-05	ENSG00000150433
ST14	376.28	1.05	2.07	4.14e-05	ENSG00000149418
IGSF9B	8.27	-5.3	-39.44	8.07e-23	ENSG00000080854
JAM3	82.43	-4.38	-20.88	6.61e-11	ENSG00000166086
GLB1L3	2.53	-1.16	-2.24	0.01	ENSG00000166105
WNT5B	5.42	4.18	18.15	1.06e-07	ENSG00000111186
TAPBPL	2.71	4.15	17.7	3.94e-07	ENSG00000139192
IFFO1	4.46	-3.31	-9.94	1.72e-10	ENSG00000010295
GPR162	0.26	-2.27	-4.81	0.04	ENSG00000250510
ENO2	17.12	-1.13	-2.19	0.03	ENSG00000111674
C1S	3.6	3.23	9.35	0.000195	ENSG00000182326
C1R	2.33	2.37	5.17	0.000935	ENSG00000159403
DPPA3	12.88	2.1	4.3	0.00753	ENSG00000187569
SLC2A14	3.56	-1.44	-2.71	0.04	ENSG00000173262
FAM90A1	0.85	-3.91	-15.05	8.6e-05	ENSG00000171847
MFAP5	137.75	1.16	2.24	0.00102	ENSG00000197614
CD69	6.65	5.6	48.65	4.39e-12	ENSG00000110848
CLEC7A	10.21	1.24	2.37	0.04	ENSG00000172243
OLR1	232.51	2.05	4.13	0.000851	ENSG00000173391
KLRD1	0.47	-1.74	-3.35	0.00116	ENSG00000134539
EIF2S3B	1.5	8.09	273.04	9.55e-05	ENSG00000180574
TAS2R20	0.64	-1.95	-3.87	0.02	ENSG00000255837
GPRC5A	50.87	2.02	4.05	4.07e-05	ENSG00000013588
ART4	10.14	1.62	3.08	0.01	ENSG00000111339
PIK3C2G	2.9	-1.21	-2.32	0.03	ENSG00000139144
SLCO1B3	0.81	-2.22	-4.67	0.02	ENSG00000111700
REP15	1.47	-1.56	-2.94	0.04	ENSG00000174236
PTHLH	0.67	2.07	4.2	0.02	ENSG00000087494
CAPRIN2	3.21	-1.01	-2.02	0.04	ENSG00000110888
MUC19	0.36	-1.97	-3.93	0.000668	ENSG00000205592
ADAMTS20	62.53	-1.75	-3.36	0.02	ENSG00000173157
SLC38A4	1.63	-1.51	-2.85	0.00733	ENSG00000139209
HDAC7	8.41	1.34	2.53	0.000573	ENSG00000061273
CCDC65	0.61	-2.63	-6.21	0.00272	ENSG00000139537
FKBP11	5.49	-1.78	-3.45	0.00187	ENSG00000134285
gene:ENSG00000288710	0.43	-2.84	-7.14	0.01	ENSG00000288710
TUBA1A	109.66	-1.15	-2.21	0.000512	ENSG00000167552
KCNH3	0.94	-1.46	-2.76	0.02	ENSG00000135519
CELA1	1.05	-2.54	-5.81	0.02	ENSG00000139610
GALNT6	41.25	1.6	3.03	1.85e-08	ENSG00000139629
ACVRL1	2.42	-2.72	-6.59	0.00184	ENSG00000139567
TAMALIN	8.61	-1.19	-2.28	0.05	ENSG00000161835
KRT6B	0.23	4.76	27.16	0.03	ENSG00000185479
KRT6A	1.35	7.64	199.67	0.000261	ENSG00000205420
SPRYD3	32.21	1.47	2.77	4.39e-08	ENSG00000167778
MAP3K12	2.26	-1.59	-3.01	0.000741	ENSG00000139625
HOXC10	5.43	-1.57	-2.97	0.03	ENSG00000180818
gene:ENSG00000144785	19.53	-1.58	-2.99	0.03	ENSG00000144785
gene:ENSG00000285625	1.92	-1.96	-3.89	0.05	ENSG00000285625
RDH16	0.28	-2.31	-4.97	0.04	ENSG00000139547
TAC3	10.8	-2.87	-7.31	4.58e-09	ENSG00000166863
MYO1A	0.14	-3.65	-12.52	0.04	ENSG00000166866
KIF5A	0.94	-1.66	-3.17	0.01	ENSG00000155980
LRIG3	2.9	3.34	10.14	9.19e-12	ENSG00000139263
DPY19L2	1.43	-1.74	-3.34	0.02	ENSG00000177990
RXYLT1	21.69	-1.11	-2.16	2.38e-05	ENSG00000118600
HMGA2	7.78	-2.13	-4.36	7.23e-06	ENSG00000149948
LYZ	0.85	-3.09	-8.5	0.00136	ENSG00000090382
MYRFL	0.23	-3.36	-10.25	0.02	ENSG00000166268
PTPRB	0.26	-3.04	-8.21	6.51e-05	ENSG00000127329
TSPAN8	0.62	-1.81	-3.5	0.05	ENSG00000127324
ZFC3H1	27.25	-1.06	-2.08	8.22e-06	ENSG00000133858
TRHDE	0.28	2.26	4.78	0.02	ENSG00000072657
OTOGL	1.98	-2.87	-7.3	2.32e-07	ENSG00000165899
LIN7A	3.3	-2.77	-6.84	0.000149	ENSG00000111052
POC1B-GALNT4	2.27	-1.12	-2.18	0.05	ENSG00000259075
PLXNC1	0.11	-2.23	-4.68	0.02	ENSG00000136040
NT5DC3	11.63	1.01	2.01	0.000801	ENSG00000111696
EID3	1.65	-1.94	-3.84	0.00944	ENSG00000255150
ALDH1L2	9.2	-1.11	-2.16	0.00398	ENSG00000136010
NUAK1	10.24	2.21	4.64	9.56e-05	ENSG00000074590
OAS1	55.7	7.8	222.65	5.56e-43	ENSG00000089127
OAS3	184.11	7.71	210.07	1.04e-61	ENSG00000111331
OAS2	74.6	10.94	1966.92	3.28e-58	ENSG00000111335
RASAL1	1.73	1.31	2.48	0.04	ENSG00000111344
IQCD	8.18	-1.8	-3.48	8.68e-05	ENSG00000166578
RNFT2	4.73	-1.24	-2.35	0.03	ENSG00000135119
OASL	28.76	6.97	125.47	3.04e-37	ENSG00000135114
BCL7A	2.26	-1.54	-2.91	0.00303	ENSG00000110987
gene:ENSG00000256861	5.36	-1.53	-2.89	0.00906	ENSG00000256861
HCAR2	14.93	2.61	6.12	3.61e-05	ENSG00000182782
CCDC62	0.65	-2.27	-4.82	0.000832	ENSG00000130783
FZD10	3.23	6.58	95.79	7.18e-08	ENSG00000111432
RIMBP2	0.07	-2.86	-7.27	0.03	ENSG00000060709
MMP17	5.4	-1.42	-2.67	0.01	ENSG00000198598
ZNF891	2.28	-1.67	-3.17	7.71e-05	ENSG00000214029
ZNF10	3.54	-1.13	-2.19	0.01	ENSG00000256223
GJB2	0.99	-1.53	-2.88	0.03	ENSG00000165474
SACS	5.05	-1.3	-2.46	3.05e-05	ENSG00000151835
AMER2	1.01	-1.2	-2.3	0.05	ENSG00000165566
POSTN	0.15	-2.58	-5.99	0.04	ENSG00000133110
LHFPL6	10.23	1.11	2.16	0.01	ENSG00000183722
RGCC	9.69	-1.46	-2.74	0.02	ENSG00000102760
EPSTI1	53.49	4.6	24.22	1.31e-36	ENSG00000133106
LRRC63	0.38	-2.62	-6.15	0.00196	ENSG00000173988
CYSLTR2	0.36	2.94	7.67	0.00646	ENSG00000152207
FNDC3A	55.23	-1.12	-2.17	0.000842	ENSG00000102531
PHF11	8.91	1.68	3.21	2.71e-05	ENSG00000136147
gene:ENSG00000283208	0.09	-3.51	-11.42	0.03	ENSG00000283208
SLITRK6	0.81	4.97	31.24	8.72e-05	ENSG00000184564
CLYBL	0.48	1.33	2.52	0.04	ENSG00000125246
FGF14	0.4	-1.78	-3.44	0.00774	ENSG00000102466
CCDC168	0.26	-2.7	-6.5	0.000831	ENSG00000175820
ARGLU1	114.48	-1.56	-2.95	4.17e-07	ENSG00000134884
MYO16	1.99	3.61	12.22	2.62e-05	ENSG00000041515
F10	0.8	-3.53	-11.52	0.00409	ENSG00000126218
GAS6	32.44	-1.56	-2.94	5.08e-06	ENSG00000183087
POTEM	2.87	-1.98	-3.94	0.00765	ENSG00000222036
RNASE1	0.88	-4.22	-18.7	0.01	ENSG00000129538
LRP10	193.29	1.22	2.33	1.19e-07	ENSG00000197324
MYH6	0.33	-3.76	-13.58	0.000286	ENSG00000197616
DHRS2	6.13	-2.5	-5.65	3.45e-05	ENSG00000100867
PSME1	209.86	1.66	3.15	2.57e-11	ENSG00000092010
PSME2	116.16	1.72	3.3	3.83e-12	ENSG00000100911
RNF31	50.27	1.3	2.46	9.5e-10	ENSG00000092098
IRF9	32.95	3.07	8.4	1.15e-29	ENSG00000213928
NYNRIN	26.41	1.14	2.2	0.04	ENSG00000205978
NPAS3	0.16	3.74	13.36	0.00108	ENSG00000151322
LRFN5	0.97	-1.64	-3.11	0.01	ENSG00000165379
PRPF39	29.51	-1.21	-2.31	9.37e-08	ENSG00000185246
ABHD12B	3.42	-2.12	-4.33	0.00519	ENSG00000131969
GNG2	1.08	-2.84	-7.17	1.17e-05	ENSG00000186469
SYNE2	41.95	-1.1	-2.15	5.72e-05	ENSG00000054654
ESR2	1.03	-2.54	-5.83	0.000303	ENSG00000140009
CHURC1-FNTB	4.21	2.94	7.65	2.54e-05	ENSG00000125954
GPHN	12.35	1.51	2.84	0.000125	ENSG00000171723
TMEM229B	2.02	2.09	4.27	0.000102	ENSG00000198133
ARG2	88.49	-1.44	-2.72	1.9e-07	ENSG00000081181
RDH12	1.81	-1.33	-2.52	0.03	ENSG00000139988
SYNJ2BP-COX16	7.83	-3.04	-8.25	1.69e-06	ENSG00000258644
RBM25	60.71	-1.11	-2.16	1.68e-06	ENSG00000119707
FOS	58.48	1.25	2.38	0.0019	ENSG00000170345
TMEM63C	1.14	-1.94	-3.84	0.00773	ENSG00000165548
ISM2	85.7	2.64	6.23	1.13e-15	ENSG00000100593
SPTLC2	40.18	1.03	2.04	0.00125	ENSG00000100596
NRXN3	0.98	-2.47	-5.53	6.05e-05	ENSG00000021645
GALC	3.82	2.32	4.98	1.68e-05	ENSG00000054983
KCNK13	0.42	2.21	4.61	0.03	ENSG00000152315
FBLN5	8.19	2.46	5.52	3.46e-06	ENSG00000140092
UNC79	0.46	-3.18	-9.04	6.7e-05	ENSG00000133958
COX8C	24.13	-1.82	-3.52	0.00826	ENSG00000187581
ASB2	4.37	-1.91	-3.77	0.02	ENSG00000100628
OTUB2	34.04	-1.32	-2.5	0.00132	ENSG00000089723
IFI27	466	9.29	624.59	2.67e-133	ENSG00000165949
IFI27L2	13.98	2.11	4.31	0.00158	ENSG00000119632
gene:ENSG00000258691	1.23	-2.89	-7.4	0.00768	ENSG00000258691
SLC25A29	29.61	-1.05	-2.07	0.00242	ENSG00000197119
SLC25A47	0.32	-2.91	-7.5	0.04	ENSG00000140107
ASPG	0.6	-1.55	-2.92	0.03	ENSG00000166183
ZBTB42	13.3	1.5	2.83	4.4e-05	ENSG00000179627
AHNAK2	1.52	-1.08	-2.11	0.03	ENSG00000185567
GOLGA8S	0.34	-2.98	-7.88	0.00161	ENSG00000261739
ATP10A	1.67	2.35	5.09	7.57e-05	ENSG00000206190
GABRG3	1.31	-3.86	-14.54	0.000498	ENSG00000182256
GOLGA8M_1	0.72	-7.64	-198.78	0.000685	ENSG00000188626
ENTREP2	2.27	3.36	10.23	0.00028	ENSG00000104059
GOLGA8J	0.59	-4.4	-21.09	2.85e-06	ENSG00000179938
GOLGA8T	0.21	-2.92	-7.58	0.00983	ENSG00000261247
GOLGA8H	0.67	-3.58	-12	3.61e-05	ENSG00000261794
gene:ENSG00000284906	5.15	-1.07	-2.1	0.02	ENSG00000284906
PGBD4	2.93	-1.75	-3.37	0.000129	ENSG00000182405
KATNBL1	28.47	-1.31	-2.49	1.02e-08	ENSG00000134152
GOLGA8A	19.6	-1.18	-2.27	0.04	ENSG00000175265
GOLGA8B	23.29	-1.84	-3.59	0.000277	ENSG00000215252
GJD2	0.86	-2.93	-7.64	0.00043	ENSG00000159248
ACTC1	48.67	-3.17	-9	3.4e-10	ENSG00000159251
THBS1	27.44	1.1	2.14	0.01	ENSG00000137801
IVD	11.78	-3.69	-12.88	2.02e-34	ENSG00000128928
DLL4	2.29	-1.4	-2.63	0.01	ENSG00000128917
CHAC1	80.31	-1.92	-3.78	0.00406	ENSG00000128965
LTK	12.52	-1.07	-2.1	0.04	ENSG00000062524
CAPN3	0.57	-1.84	-3.58	0.02	ENSG00000092529
gene:ENSG00000285942	1.12	6.02	65.06	0.000121	ENSG00000285942
MAP1A	16.54	-2.2	-4.61	4.25e-11	ENSG00000166963
B2M	1316.11	1.78	3.42	7.02e-09	ENSG00000166710
TRIM69	10.1	2.85	7.19	5.93e-11	ENSG00000185880
DUOX2	0.21	2.53	5.77	0.00395	ENSG00000140279
GATM	1.23	1.39	2.63	0.04	ENSG00000171766
FBN1	29.62	4.14	17.66	2.01e-09	ENSG00000166147
ATP8B4	0.49	-1.99	-3.98	0.000722	ENSG00000104043
HDC	0.17	-3.04	-8.22	0.02	ENSG00000140287
FOXB1	3.94	2.38	5.2	0.000498	ENSG00000171956
SMAD3	18.49	1.44	2.72	1.65e-05	ENSG00000166949
THSD4	2.68	2.26	4.8	0.00129	ENSG00000187720
GOLGA6B	0.17	-2.84	-7.17	0.03	ENSG00000215186
PML	45.02	1.74	3.35	1.72e-13	ENSG00000140464
CCDC33	0.55	-1.59	-3	0.02	ENSG00000140481
TMEM266	4.48	1.61	3.05	0.00223	ENSG00000169758
ISL2	4.67	-1.3	-2.47	0.02	ENSG00000159556
LINGO1	4.22	-1.23	-2.34	0.04	ENSG00000169783
ACSBG1	0.28	-1.71	-3.28	0.05	ENSG00000103740
CRABP1	23.38	-3.13	-8.73	1.62e-06	ENSG00000166426
ST20-MTHFS	12.48	-1.83	-3.56	0.000409	ENSG00000259332
GOLGA6L10	1.66	-2.26	-4.78	0.000493	ENSG00000278662
GOLGA6L9	3.34	-1.08	-2.11	0.05	ENSG00000197978
HOMER2	1.55	-3	-8.02	2.48e-08	ENSG00000103942
HDGFL3	3.3	-1.28	-2.44	0.000733	ENSG00000166503
BNC1	15.71	-1.3	-2.46	0.00218	ENSG00000169594
AGBL1	0.13	2.46	5.52	0.03	ENSG00000273540
ACAN	4.51	-2.15	-4.44	0.03	ENSG00000157766
RLBP1	2.42	-3.59	-12.08	8.58e-06	ENSG00000140522
FURIN	803.16	1.04	2.05	0.00027	ENSG00000140564
gene:ENSG00000284946	8.03	-1.96	-3.88	1.2e-07	ENSG00000284946
FAM174B	3.86	2.73	6.65	0.000134	ENSG00000185442
HBA2	1.72	-2.26	-4.8	0.01	ENSG00000188536
LUC7L	20.37	-1.01	-2.02	0.000205	ENSG00000007392
PDIA2	0.32	-2.71	-6.56	0.03	ENSG00000185615
CCDC78	0.63	-1.68	-3.21	0.04	ENSG00000162004
MSLN	1.29	1.67	3.18	0.05	ENSG00000102854
MEIOB	2.72	-3.5	-11.29	1.53e-06	ENSG00000162039
RPL3L	0.61	-3.28	-9.69	0.000447	ENSG00000140986
NPW	7.44	-3.15	-8.85	3.09e-05	ENSG00000183971
PRSS22	36.65	1.23	2.35	0.000128	ENSG00000005001
CLDN9	2.87	1.37	2.59	0.02	ENSG00000213937
TNFRSF12A	202.52	1.04	2.05	0.000216	ENSG00000006327
ZNF213	7.41	1.05	2.07	0.00477	ENSG00000085644
gene:ENSG00000290183	1.16	-6.58	-95.48	0.00864	ENSG00000290183
GLIS2	37.5	1.2	2.29	1.09e-07	ENSG00000126603
VASN	38.62	1.35	2.55	6.34e-05	ENSG00000168140
SMIM22	1.52	2.76	6.76	0.02	ENSG00000267795
TMEM114	0.52	-4.31	-19.77	0.00553	ENSG00000232258
ATF7IP2	22.92	-1.21	-2.31	0.000726	ENSG00000166669
CIITA	0.26	-1.92	-3.79	0.00101	ENSG00000179583
RMI2	33.16	1.35	2.55	3.41e-06	ENSG00000175643
BMERB1	1.22	-2.15	-4.43	0.00121	ENSG00000166780
NOMO3	46.5	1.32	2.5	0.03	ENSG00000103226
NPIPA8	0.72	-3.85	-14.47	0.00919	ENSG00000214940
PRKCB	0.34	1.95	3.85	0.03	ENSG00000166501
IL21R	12.28	-3.12	-8.67	3.33e-11	ENSG00000103522
NPIPB7	0.93	-2.1	-4.28	0.02	ENSG00000233232
CLN3	95.16	1.03	2.04	5.06e-06	ENSG00000188603
NPIPB9	0.98	-2.52	-5.72	0.01	ENSG00000196993
SPN	0.34	-1.87	-3.65	0.00925	ENSG00000197471
ZG16	0.8	-6.91	-120.15	0.00266	ENSG00000174992
gene:ENSG00000280893	8.79	-1.42	-2.68	0.02	ENSG00000280893
ASPHD1	2.87	-1.47	-2.76	0.04	ENSG00000174939
CORO1A	11.72	-1.27	-2.41	0.00251	ENSG00000102879
STX1B	0.42	-2.29	-4.89	0.00248	ENSG00000099365
PRSS8	251.1	1.01	2.01	0.000144	ENSG00000052344
PYCARD	8.24	2.2	4.61	5.26e-05	ENSG00000103490
MT2A	96.02	1.92	3.77	0.000141	ENSG00000125148
MT1E	71.97	1.81	3.5	0.0071	ENSG00000169715
MT1G	4.76	3.37	10.36	0.00329	ENSG00000125144
SLC12A3	29.05	1.08	2.12	0.02	ENSG00000070915
NLRC5	1.72	6.78	110.08	3.28e-13	ENSG00000140853
CX3CL1	2.58	1.92	3.79	0.0071	ENSG00000006210
ADGRG3	0.5	-1.87	-3.66	0.03	ENSG00000182885
CNGB1	1.15	-1.16	-2.23	0.04	ENSG00000070729
TEPP	2.99	-1.54	-2.9	0.02	ENSG00000159648
NDRG4	8.17	-2.35	-5.1	4.92e-11	ENSG00000103034
TK2	2.16	1	2.01	0.04	ENSG00000166548
RRAD	3.42	2.49	5.61	0.000953	ENSG00000166592
TRADD	47.05	1.5	2.82	2.82e-07	ENSG00000102871
ELMO3	23.8	1.08	2.11	0.000896	ENSG00000102890
SLC9A5	0.75	-1.37	-2.58	0.03	ENSG00000135740
HSD11B2	40.02	1.4	2.65	0.000132	ENSG00000176387
PSMB10	31.51	1.43	2.69	0.00247	ENSG00000205220
gene:ENSG00000272617	11.66	-3.36	-10.29	2.71e-08	ENSG00000272617
gene:ENSG00000260537	3.94	1.37	2.59	0.04	ENSG00000260537
FCSK	9.22	1.39	2.62	9.45e-06	ENSG00000157353
MARVELD3	45.67	1.02	2.02	3.61e-05	ENSG00000140832
NPIPB15	3.48	-6.46	-88.07	2.41e-10	ENSG00000196436
CTRB2	0.24	-3.5	-11.33	0.04	ENSG00000168928
CDYL2	7.25	1.35	2.56	0.00778	ENSG00000166446
CDH13	0.21	4.99	31.79	0.00163	ENSG00000140945
CRISPLD2	40.92	1.18	2.26	0.000192	ENSG00000103196
CA5A	0.41	-3.43	-10.8	0.01	ENSG00000174990
ZFPM1	1.39	2.36	5.13	0.000269	ENSG00000179588
CYBA	205.98	1.69	3.22	2.55e-12	ENSG00000051523
PIEZO1	161.59	1.42	2.67	6.95e-11	ENSG00000103335
ACSF3	3.88	-1.23	-2.34	0.00481	ENSG00000176715
CPNE7	3.44	-3.53	-11.52	1.9e-07	ENSG00000178773
VPS9D1	18.61	1.01	2.02	0.00248	ENSG00000075399
RFLNB	5.44	2.22	4.67	5.38e-05	ENSG00000183688
SPNS2	16.84	2.32	5.01	1.79e-12	ENSG00000183018
CXCL16	55.36	2.16	4.47	1.69e-09	ENSG00000161921
CHRNE	4.29	-3	-7.99	2.07e-08	ENSG00000108556
ZFP3	3.11	-1.37	-2.59	0.03	ENSG00000180787
ZNF594	5.08	-1.42	-2.68	0.00192	ENSG00000180626
NLRP1	0.66	-3.32	-10	0.000101	ENSG00000091592
WSCD1	11.74	-1.35	-2.55	0.03	ENSG00000179314
C17orf100	1.96	-1.43	-2.69	0.03	ENSG00000256806
XAF1	20.67	10.57	1516.22	1.72e-28	ENSG00000132530
gene:ENSG00000261915	1.48	2.09	4.26	0.03	ENSG00000261915
KCTD11	17.59	1.08	2.11	0.00136	ENSG00000213859
CD68	5.4	2.42	5.35	0.000455	ENSG00000129226
SOX15	67.82	1.38	2.6	0.00623	ENSG00000129194
TP53	23.96	1	2.01	0.000309	ENSG00000141510
KCNAB3	1.33	-1.74	-3.33	0.00474	ENSG00000170049
GUCY2D	0.38	-2.26	-4.79	0.02	ENSG00000132518
ALOX12B	0.61	-2.16	-4.46	0.02	ENSG00000179477
HES7	6.58	-1.26	-2.39	0.02	ENSG00000179111
MYH3	0.74	-1.85	-3.6	0.01	ENSG00000109063
MYOCD	3.06	-1.55	-2.93	0.02	ENSG00000141052
PMP22	3.12	-1.24	-2.36	0.01	ENSG00000109099
TRIM16	29.6	1.49	2.81	0.00319	ENSG00000221926
CCDC144A	4.19	-1.83	-3.54	0.000163	ENSG00000170160
gene:ENSG00000266302	0.26	3.85	14.46	0.000506	ENSG00000266302
gene:ENSG00000264187	1.6	7.11	138.08	0.000482	ENSG00000264187
RASD1	3.15	-2.48	-5.59	0.00259	ENSG00000108551
RNF112	0.38	-3.33	-10.08	0.00224	ENSG00000128482
SLC47A1	0.22	-2.88	-7.34	0.0053	ENSG00000142494
SARM1	1.46	-1.19	-2.28	0.02	ENSG00000004139
VTN	1.12	1.95	3.86	0.03	ENSG00000109072
FLOT2	304.56	1.2	2.29	2.09e-06	ENSG00000132589
CRYBA1	1.13	-2.26	-4.78	0.05	ENSG00000108255
ABHD15	20.3	1.3	2.45	0.000259	ENSG00000168792
SLFN5	20.11	7.48	178.04	5.04e-46	ENSG00000166750
SLFN11	2.63	2.13	4.38	0.03	ENSG00000172716
CCL5	26.46	2.53	5.76	0.000656	ENSG00000271503
RDM1	1.84	2.24	4.72	0.00025	ENSG00000278023
LHX1	0.29	-1.97	-3.92	0.05	ENSG00000273706
TBC1D3E	1.26	-5.68	-51.12	0.000126	ENSG00000278599
EPOP	76.28	1.22	2.33	8.68e-05	ENSG00000273604
CISD3	37.67	1.23	2.34	6.7e-05	ENSG00000277972
CACNB1	1.08	-1.53	-2.88	0.00493	ENSG00000067191
PGAP3	17.83	1.13	2.19	0.000209	ENSG00000161395
GSDMB	5.83	-2.05	-4.16	5.28e-05	ENSG00000073605
NR1D1	8.41	1.41	2.65	0.0071	ENSG00000126368
KRTAP2-3	0.89	5.32	39.84	0.02	ENSG00000212724
KRT17	133.97	2.14	4.42	0.000224	ENSG00000128422
FKBP10	7.43	-1.24	-2.36	0.01	ENSG00000141756
CNP	64.3	1.34	2.52	4.79e-08	ENSG00000173786
DHX58	9.44	4.67	25.45	4.89e-17	ENSG00000108771
STAT5A	1.69	2.41	5.33	0.00149	ENSG00000126561
CAVIN1	494.64	1.3	2.47	4.64e-06	ENSG00000177469
NAGLU	58.16	1.52	2.87	1.94e-07	ENSG00000108784
HSD17B1	1350.82	1.08	2.11	0.000655	ENSG00000108786
CCR10	1.56	-2.33	-5.04	0.00134	ENSG00000184451
WNK4	1.39	-1.47	-2.78	0.02	ENSG00000126562
AOC3	1	-1.32	-2.5	0.04	ENSG00000131471
IFI35	93.53	6.23	74.88	5.16e-34	ENSG00000068079
MAPT	1.72	-1.21	-2.32	0.03	ENSG00000186868
ARL17B	4.92	-1.11	-2.15	0.00367	ENSG00000228696
LRRC37A	1.27	-1.2	-2.3	0.03	ENSG00000176681
ARL17A	5.5	-1.39	-2.62	0.000201	ENSG00000185829
LRRC37A2	5.22	-1.39	-2.61	0.000124	ENSG00000238083
ITGB3	19.89	1.06	2.09	0.01	ENSG00000259207
HOXB2	13.49	-2.05	-4.13	0.00307	ENSG00000173917
HOXB3	4.54	-1.63	-3.09	0.00359	ENSG00000120093
NGFR	0.93	-1.62	-3.08	0.04	ENSG00000064300
ITGA3	152.64	1.22	2.33	0.000314	ENSG00000005884
XYLT2	44.53	1.13	2.18	1.22e-07	ENSG00000015532
LUC7L3	72.26	-1.34	-2.53	2.84e-06	ENSG00000108848
HLF	0.45	-3.96	-15.58	9.46e-05	ENSG00000108924
NOG	4.22	1.93	3.82	0.00999	ENSG00000183691
TRIM25	59.69	2.41	5.3	2.31e-23	ENSG00000121060
gene:ENSG00000266086	7.35	-1.54	-2.9	0.02	ENSG00000266086
MPO	0.23	-2.79	-6.91	0.01	ENSG00000005381
TSPOAP1	0.17	-1.77	-3.41	0.04	ENSG00000005379
SEPTIN4	0.99	-1.52	-2.87	0.02	ENSG00000108387
PPM1E	2.49	-1.16	-2.24	0.03	ENSG00000175175
MRC2	13.71	-3.67	-12.76	8.44e-22	ENSG00000011028
LIMD2	1.3	-1.37	-2.59	0.04	ENSG00000136490
CSH2	0.6	-3.67	-12.73	0.02	ENSG00000213218
GH2	1.75	-1.78	-3.44	0.03	ENSG00000136487
CEP95	8.53	-1.1	-2.14	0.000656	ENSG00000258890
FAM20A	6.61	2.84	7.17	8.22e-06	ENSG00000108950
KCNJ16	0.17	2.78	6.86	0.04	ENSG00000153822
SSTR2	2.76	-2.85	-7.23	7.79e-07	ENSG00000180616
SDK2	5.58	2.11	4.31	0.00842	ENSG00000069188
TTYH2	0.64	-1.47	-2.78	0.03	ENSG00000141540
GPRC5C	16.01	-2.83	-7.11	2.94e-05	ENSG00000170412
NHERF1	309.33	1.66	3.15	6.7e-15	ENSG00000109062
SLC16A5	31.75	1.68	3.2	1.09e-06	ENSG00000170190
SMIM5	5.42	1.19	2.28	0.02	ENSG00000204323
ITGB4	529.17	1.57	2.96	2.03e-11	ENSG00000132470
EVPL	8.07	3.85	14.42	2.74e-08	ENSG00000167880
TK1	241.33	1.03	2.04	5.49e-05	ENSG00000167900
LGALS3BP	708.21	6.37	82.69	1.62e-81	ENSG00000108679
RNF213	33.96	1.76	3.38	2.97e-06	ENSG00000173821
SECTM1	32.55	1.9	3.74	9.38e-08	ENSG00000141574
OGFOD3	26.63	1.05	2.07	1.9e-06	ENSG00000181396
TMEM200C	0.75	4.07	16.83	1.34e-06	ENSG00000206432
L3MBTL4	0.15	2.82	7.04	0.04	ENSG00000154655
APCDD1	0.66	-1.84	-3.57	0.01	ENSG00000154856
TUBB6	316.17	1.06	2.09	0.00103	ENSG00000176014
CABLES1	1.29	1.2	2.3	0.05	ENSG00000134508
LAMA3	7.36	3.07	8.4	3.48e-06	ENSG00000053747
OSBPL1A	13.85	1.12	2.18	0.000355	ENSG00000141447
DSG1	0.6	1.96	3.88	0.01	ENSG00000134760
TTR	0.63	-2.32	-5.01	0.03	ENSG00000118271
KATNAL2	0.25	-2.99	-7.95	0.000168	ENSG00000167216
ALPK2	1.26	-2.61	-6.1	0.000583	ENSG00000198796
ZCCHC2	12.62	1.13	2.19	0.00016	ENSG00000141664
SERPINB7	35.5	2.01	4.03	1.15e-06	ENSG00000166396
SERPINB2	1.66	2.99	7.94	0.00189	ENSG00000197632
CDH19	0.31	5.6	48.63	0.00109	ENSG00000071991
PTGR3	1.87	3.41	10.64	6.17e-08	ENSG00000180011
TSHZ1	0.87	4.98	31.6	1.34e-10	ENSG00000179981
ZNF516	2.67	-5.27	-38.47	9.94e-17	ENSG00000101493
MBP	2.95	1.31	2.48	0.00386	ENSG00000197971
NFATC1	1.41	-2.06	-4.17	0.003	ENSG00000131196
gene:ENSG00000267127	0.17	-2.28	-4.85	0.04	ENSG00000267127
PARD6G	5.48	1.35	2.54	0.0081	ENSG00000178184
SHC2	0.27	-3.4	-10.53	0.00582	ENSG00000129946
GZMM	2.13	-1.8	-3.49	0.03	ENSG00000197540
FSTL3	357.78	1.1	2.15	0.04	ENSG00000070404
MED16	99.12	1.27	2.4	9.48e-09	ENSG00000175221
PLK5	0.18	-5.09	-34.05	0.04	ENSG00000185988
gene:ENSG00000267059	5.05	-3.45	-10.92	0.000415	ENSG00000267059
ATP8B3	2.11	-2.68	-6.43	0.000105	ENSG00000130270
AMH	2.79	-1.54	-2.91	0.02	ENSG00000104899
JSRP1	52.77	-1.41	-2.65	0.000167	ENSG00000167476
gene:ENSG00000273734	0.55	5.15	35.48	0.03	ENSG00000273734
LINGO3	0.36	1.98	3.95	0.04	ENSG00000220008
gene:ENSG00000267001	21.7	1.56	2.95	0.00646	ENSG00000267001
ZNF77	15.82	-1.16	-2.23	0.00925	ENSG00000175691
TEKTIP1	5.65	-1.8	-3.49	0.01	ENSG00000183397
GIPC3	0.23	-2.14	-4.42	0.04	ENSG00000179855
ATCAY	0.53	-3.39	-10.5	7.39e-05	ENSG00000167654
NMRK2	13.03	-1.5	-2.84	0.01	ENSG00000077009
CREB3L3	8.58	-1.61	-3.04	0.00923	ENSG00000060566
ANKRD24	13.2	-1.6	-3.03	7.62e-06	ENSG00000089847
STAP2	17.98	1.77	3.42	0.00158	ENSG00000178078
gene:ENSG00000267385	2.01	-2.13	-4.37	0.00639	ENSG00000267385
PTPRS	14.57	-1.17	-2.25	3.72e-05	ENSG00000105426
FUT6	0.23	-2.65	-6.26	0.02	ENSG00000156413
CD70	2.92	2.47	5.55	0.01	ENSG00000125726
C3	8.74	4.33	20.09	2.34e-07	ENSG00000125730
gene:ENSG00000268614	1.2	3.2	9.16	0.05	ENSG00000268614
ZNF559	3.35	-1.29	-2.44	0.0054	ENSG00000188321
ZNF121	26.02	-1.09	-2.12	0.000178	ENSG00000197961
OLFM2	4.74	-1.84	-3.58	0.00353	ENSG00000105088
SHFL	42.25	5.09	34.06	3.04e-29	ENSG00000130813
ICAM1	22.24	1.7	3.25	0.00348	ENSG00000090339
gene:ENSG00000267303	0.39	-5.14	-35.23	0.05	ENSG00000267303
SLC44A2	985.94	1.1	2.14	1.62e-05	ENSG00000129353
TMED1	76.93	1.04	2.06	6.54e-05	ENSG00000099203
ZNF439	1.66	2.04	4.1	0.00274	ENSG00000171291
ZNF563	0.52	2.78	6.88	0.01	ENSG00000188868
NFIX	0.86	4.27	19.33	6.97e-07	ENSG00000008441
PALM3	261.4	-1	-2	0.03	ENSG00000187867
ADGRE5	120.69	1.51	2.85	2.41e-09	ENSG00000123146
PKN1	90.61	1.31	2.48	2.37e-06	ENSG00000123143
TECR	127.16	1.04	2.06	8.68e-07	ENSG00000099797
ADGRE2	5.4	-1.32	-2.49	0.01	ENSG00000127507
EPHX3	6.25	-5.1	-34.31	1.82e-12	ENSG00000105131
HSH2D	35.79	2.92	7.58	2.57e-11	ENSG00000196684
ABHD8	49.91	1.02	2.03	0.00253	ENSG00000127220
CCDC194	0.22	2.35	5.09	0.04	ENSG00000269720
BST2	1124.5	6.66	101.28	7.43e-49	ENSG00000130303
UNC13A	0.65	-1.9	-3.74	0.00215	ENSG00000130477
B3GNT3	44.84	-1.5	-2.83	0.00865	ENSG00000179913
KCNN1	2.6	-1.22	-2.33	0.05	ENSG00000105642
IL12RB1	0.13	3.68	12.86	0.04	ENSG00000096996
TMEM59L	6.07	-1.18	-2.26	0.04	ENSG00000105696
COMP	1.19	-1.66	-3.17	0.02	ENSG00000105664
GMIP	27.38	1.4	2.64	1.26e-06	ENSG00000089639
ZNF682	3.54	-1.32	-2.5	0.02	ENSG00000197124
ZNF90	10.58	-1.05	-2.07	0.00952	ENSG00000213988
ZNF493	2.17	-1.24	-2.36	0.01	ENSG00000196268
ZNF208	8.95	-1.95	-3.88	0.00112	ENSG00000160321
ZNF730	3.42	-1.73	-3.33	0.02	ENSG00000183850
ZNF681	6.12	-1.04	-2.06	0.00928	ENSG00000196172
ZNF726	4.29	-1.03	-2.04	0.02	ENSG00000213967
NUDT19	15.41	1.59	3.01	0.03	ENSG00000213965
LRP3	2.6	1.21	2.32	0.03	ENSG00000130881
HPN	2.98	-1.8	-3.47	0.01	ENSG00000105707
DMKN	1.4	-2.45	-5.45	6.3e-06	ENSG00000161249
SBSN	4.32	-1.98	-3.95	0.00899	ENSG00000189001
UPK1A	2.16	-1.47	-2.77	0.05	ENSG00000105668
SYNE4	7.52	-1.42	-2.68	0.00569	ENSG00000181392
SPRED3	2.13	-1.2	-2.29	0.02	ENSG00000188766
ECH1	176.47	1.85	3.62	2.07e-17	ENSG00000104823
IFNL3	8.88	6.19	73.13	6.62e-10	ENSG00000197110
IFNL2	6.63	7.15	142.31	3.83e-07	ENSG00000183709
IFNL1	9.49	4.71	26.15	4.82e-08	ENSG00000182393
DLL3	5.72	-1.25	-2.38	0.04	ENSG00000090932
SERTAD1	43.55	1.4	2.64	1.43e-05	ENSG00000197019
CYP2F1	0.63	-3.21	-9.23	0.000344	ENSG00000197446
AXL	106.78	2.46	5.49	0.000225	ENSG00000167601
TGFB1	218.48	1.32	2.5	2.58e-09	ENSG00000105329
BCKDHA	71.45	1.13	2.2	8.12e-08	ENSG00000248098
CNFN	2.39	-2.04	-4.12	0.02	ENSG00000105427
CEACAM1	23.12	2.18	4.54	0.000137	ENSG00000079385
PSG4	46.77	1.34	2.53	0.05	ENSG00000243137
PSG9	30.12	2.04	4.12	0.0032	ENSG00000183668
LYPD3	566.17	1.39	2.62	1.03e-07	ENSG00000124466
ZNF575	1	1.41	2.66	0.02	ENSG00000176472
ZNF112	4.68	-1.27	-2.42	0.00863	ENSG00000062370
ZNF285	2.5	-1.73	-3.31	0.00141	ENSG00000267508
BCAM	109.04	1.17	2.25	3.17e-05	ENSG00000187244
TRAPPC6A	59.41	1.15	2.22	0.00125	ENSG00000007255
IGFL3	1.13	-2.8	-6.98	0.02	ENSG00000188624
PNMA8C	0.25	-1.97	-3.93	0.05	ENSG00000277531
DACT3	1.91	-1.62	-3.08	0.00318	ENSG00000197380
C5AR1	1.52	-2.86	-7.24	0.00402	ENSG00000197405
MEIS3	8.56	-1.08	-2.11	0.02	ENSG00000105419
ODAD1	0.29	2.15	4.43	0.02	ENSG00000105479
SULT2B1	1.85	1.42	2.68	0.02	ENSG00000088002
DBP	1.85	1.72	3.3	0.00076	ENSG00000105516
RASIP1	2.86	-2.43	-5.39	0.000355	ENSG00000105538
IZUMO1	1.38	-5.51	-45.66	3.09e-06	ENSG00000182264
FUT1	10.09	-2.12	-4.34	1.82e-08	ENSG00000174951
PLEKHA4	19.73	1.74	3.33	5.58e-07	ENSG00000105559
TULP2	0.59	-2.32	-4.98	0.01	ENSG00000104804
LHB	24.44	-1.87	-3.66	0.03	ENSG00000104826
gene:ENSG00000268655	15.7	-1.86	-3.64	0.02	ENSG00000268655
CGB7	112.81	-1.84	-3.58	0.00862	ENSG00000196337
HRC	0.8	-1.87	-3.65	0.01	ENSG00000130528
GFY	2.48	-1.55	-2.93	0.04	ENSG00000261949
SLC17A7	2.28	-1.54	-2.92	0.03	ENSG00000104888
PRRG2	23.01	1.86	3.62	2.04e-05	ENSG00000126460
RRAS	137.82	1.18	2.26	9.01e-06	ENSG00000126458
SCAF1	165.47	1.25	2.38	2.6e-10	ENSG00000126461
ATF5	53.61	1.08	2.12	0.000166	ENSG00000169136
KCNC3	15.76	-1.25	-2.37	0.03	ENSG00000131398
NAPSA	0.49	-4.42	-21.46	0.000395	ENSG00000131400
SMIM47	1.1	-2.64	-6.21	0.02	ENSG00000261341
ETFB	19.06	1.92	3.78	0.000169	ENSG00000105379
SIGLEC6	169.92	1.8	3.49	0.000374	ENSG00000105492
ZNF175	11.68	1.06	2.09	0.00189	ENSG00000105497
SIGLEC5_1	361.67	2.91	7.53	0.00426	ENSG00000268500
SIGLEC14	14.93	3.44	10.82	5.92e-05	ENSG00000254415
ZNF577	1.7	-1.18	-2.27	0.02	ENSG00000161551
ZNF83	19.43	-1.15	-2.21	9.05e-05	ENSG00000167766
gene:ENSG00000269825	31.83	-1.3	-2.46	3.78e-05	ENSG00000269825
ZNF600	22.5	-1.12	-2.18	0.00125	ENSG00000189190
NLRP12	0.66	-1.25	-2.37	0.05	ENSG00000142405
MBOAT7	248.73	1.06	2.08	6.99e-07	ENSG00000125505
KMT5C	27.32	1.07	2.1	2.38e-05	ENSG00000133247
TMEM238	2.88	2.19	4.56	0.02	ENSG00000233493
ZNF628	20.81	1.47	2.76	5.71e-08	ENSG00000197483
ZNF667	0.68	3.95	15.5	0.000361	ENSG00000198046
gene:ENSG00000268750	3.74	-1.24	-2.36	0.05	ENSG00000268750
ZNF837	4.12	1.59	3.01	0.00356	ENSG00000152475
RBCK1	50.86	1.3	2.46	4.44e-07	ENSG00000125826
ANGPT4	16.86	-2.24	-4.73	3.37e-05	ENSG00000101280
SIRPB2	3.4	1.91	3.77	0.01	ENSG00000196209
LZTS3	10.43	1.02	2.03	0.01	ENSG00000088899
ADAM33	0.15	-2.55	-5.84	0.03	ENSG00000149451
AP5S1	10.2	1.06	2.09	0.00334	ENSG00000125843
CST1	38.38	-2.55	-5.88	0.000733	ENSG00000170373
CST5	1.06	4.23	18.75	0.01	ENSG00000170367
ACSS1	10.63	1.48	2.8	0.000457	ENSG00000154930
ENTPD6	105.07	1.07	2.1	5.56e-06	ENSG00000197586
REM1	1.29	-2.78	-6.88	0.00778	ENSG00000088320
XKR7	0.41	2.52	5.73	0.00395	ENSG00000260903
gene:ENSG00000285382	5.42	1.11	2.17	0.00876	ENSG00000285382
DYNLRB1	131.24	1.08	2.12	5.8e-05	ENSG00000125971
CPNE1	236.2	1	2	1.75e-06	ENSG00000214078
SAMHD1	83.25	2.25	4.75	4.77e-16	ENSG00000101347
VSTM2L	2.69	2	4	0.000439	ENSG00000132821
TGM2	637.76	2	4	2.45e-07	ENSG00000198959
LBP	1.58	-2.93	-7.63	0.00162	ENSG00000129988
MYBL2	293.8	1	2.01	0.00407	ENSG00000101057
HNF4A	1.36	-2.81	-7.02	0.000301	ENSG00000101076
PABPC1L	16.58	-1.25	-2.37	0.01	ENSG00000101104
PI3	0.88	4.69	25.79	0.04	ENSG00000124102
SLPI	66.4	3.05	8.27	2.98e-05	ENSG00000124107
PCIF1	38.68	1.01	2.01	0.000116	ENSG00000100982
ZNF334	3.76	-1.43	-2.7	0.02	ENSG00000198185
SLC13A3	11.51	1.1	2.14	0.00111	ENSG00000158296
ZNFX1	50.25	2.21	4.64	2.88e-13	ENSG00000124201
PEDS1-UBE2V1	71.71	1.68	3.2	2.55e-12	ENSG00000124208
MOCS3	17.34	1	2.01	0.0011	ENSG00000124217
NFATC2	14.85	1.09	2.13	0.000408	ENSG00000101096
ATP9A	17.12	1.02	2.03	0.00523	ENSG00000054793
DOK5	3.18	-3.38	-10.4	2.03e-06	ENSG00000101134
PPP1R3D	17.8	1.43	2.69	0.000528	ENSG00000132825
LAMA5	421.08	1.32	2.5	6.16e-08	ENSG00000130702
GATA5	3.66	-1.65	-3.15	0.03	ENSG00000130700
SLCO4A1	52.01	2.34	5.08	0.000267	ENSG00000101187
OGFR	170.91	1.15	2.21	1.81e-08	ENSG00000060491
HELZ2	118.43	3.09	8.54	4.1e-30	ENSG00000130589
ARFRP1	17.66	1.04	2.05	7.32e-06	ENSG00000101246
RGS19	15.68	1.05	2.08	0.02	ENSG00000171700
CYYR1	1.66	3.9	14.9	3.48e-06	ENSG00000166265
PAXBP1	30.99	-1.14	-2.2	2.94e-08	ENSG00000159086
IFNAR2-IL10RB	1.79	-2.03	-4.08	0.00931	ENSG00000249624
KCNJ6	0.28	-2.62	-6.16	4e-05	ENSG00000157542
BACE2	18.8	1.33	2.52	0.00109	ENSG00000182240
MX2	7.2	8.56	377.24	5.5e-25	ENSG00000183486
MX1	134.26	7.17	143.75	3.21e-37	ENSG00000157601
TFF2	1.03	-3.86	-14.48	0.02	ENSG00000160181
PDE9A	0.3	-1.92	-3.78	0.05	ENSG00000160191
SIK1	12.62	3.47	11.05	2.47e-05	ENSG00000142178
PWP2	12.7	3.49	11.26	2.49e-34	ENSG00000241945
GATD3	10.83	3.06	8.34	4.04e-23	ENSG00000160221
PFKL	125.92	1.37	2.59	3.25e-11	ENSG00000141959
TRPM2	0.43	-1.61	-3.05	0.03	ENSG00000142185
COL6A1	47.46	-5	-31.92	4.17e-23	ENSG00000142156
COL6A2	1.51	-2.31	-4.95	0.00553	ENSG00000142173
BID	9.91	1.02	2.03	0.03	ENSG00000015475
USP18	63.24	4.61	24.44	2.31e-28	ENSG00000184979
COMT	31.89	1.12	2.17	5.84e-06	ENSG00000093010
gene:ENSG00000291240	0.96	3	8.01	0.00124	ENSG00000291240
P2RX6	0.43	1.87	3.66	0.02	ENSG00000099957
SLC7A4	133.18	2.71	6.54	9.61e-10	ENSG00000099960
ZNF280A	2.26	3.68	12.86	3.18e-05	ENSG00000169548
PRAME	2.67	4.01	16.16	3.4e-05	ENSG00000185686
GNAZ	2.41	1.46	2.75	0.02	ENSG00000128266
DERL3	0.98	-2.18	-4.53	0.00149	ENSG00000099958
SUSD2	52.63	-1.6	-3.02	0.000974	ENSG00000099994
PIWIL3	14.09	-2.22	-4.67	0.00113	ENSG00000184571
MYO18B	2.04	-1.71	-3.28	0.02	ENSG00000133454
GAS2L1	21.22	1.11	2.15	0.000207	ENSG00000185340
NF2	34.59	1.08	2.11	0.00074	ENSG00000186575
PLA2G3	0.46	-4.59	-24.04	0.00339	ENSG00000100078
SLC5A4	0.81	2.38	5.21	0.00384	ENSG00000100191
APOL6	48.93	5.21	37.03	1.41e-40	ENSG00000221963
APOL3	1.14	4.96	31.12	3.16e-08	ENSG00000128284
APOL2	37.33	1.73	3.33	5.41e-06	ENSG00000128335
APOL1	53.29	7.21	148.4	2.79e-35	ENSG00000100342
CYTH4	0.31	-2.81	-7.02	0.00194	ENSG00000100055
ELFN2_2	0.86	-3.16	-8.92	1.06e-05	ENSG00000166897
MFNG	0.62	-2.73	-6.65	0.00546	ENSG00000100060
FAM227A	0.4	-3.58	-11.98	7.96e-07	ENSG00000184949
APOBEC3B	9.17	1.44	2.71	0.01	ENSG00000179750
CACNA1I	0.08	3.05	8.28	0.02	ENSG00000100346
FAM83F	8.35	-1.04	-2.05	0.02	ENSG00000133477
CSDC2	0.42	-3.93	-15.29	0.00334	ENSG00000172346
gene:ENSG00000289517	7.64	1.67	3.19	0.000607	ENSG00000289517
PNPLA3	6.3	-1.31	-2.47	0.02	ENSG00000100344
PLXNB2	176.86	1.38	2.61	1.5e-08	ENSG00000196576
TYMP	150.69	3.01	8.07	3.55e-14	ENSG00000025708
ODF3B	12.29	2.64	6.24	7.45e-06	ENSG00000177989
KLHDC7B	1.83	5.51	45.62	1.34e-05	ENSG00000130487
ZBED1_1	20.34	1.02	2.03	0.00239	ENSG00000214717
XG	1.94	1.65	3.15	0.05	ENSG00000124343
VCX3A	58.2	3.42	10.72	0.00144	ENSG00000169059
VCX	14.83	3.56	11.79	0.000281	ENSG00000182583
VCX2	1.14	4.49	22.49	0.01	ENSG00000177504
FAM9B	0.26	-3.21	-9.27	0.00141	ENSG00000177138
GPR143	17.41	1.52	2.88	0.000455	ENSG00000101850
SHROOM2	37.34	1.05	2.07	4.06e-05	ENSG00000146950
FAM9C	5.75	3.2	9.18	0.00643	ENSG00000187268
GPM6B	0.64	-2.75	-6.72	3.95e-05	ENSG00000046653
SCML1	8.31	-1.15	-2.21	0.00551	ENSG00000047634
MAP7D2	19.32	1.07	2.1	0.00103	ENSG00000184368
DDX53	0.41	2.52	5.72	0.04	ENSG00000184735
PTCHD1	0.95	-1.66	-3.17	0.03	ENSG00000165186
SAT1	394.93	-1.02	-2.02	0.02	ENSG00000130066
IL1RAPL1	0.38	-2.53	-5.78	0.03	ENSG00000169306
MAOA	36.6	1.43	2.69	0.04	ENSG00000189221
MAOB	0.57	2.84	7.16	0.04	ENSG00000069535
SYN1	0.73	-1.8	-3.49	0.04	ENSG00000008056
ZNF630	0.51	-1.66	-3.16	0.03	ENSG00000221994
SSX4B	0.68	4.36	20.56	0.01	ENSG00000269791
KCND1	1.13	-1.28	-2.42	0.04	ENSG00000102057
GAGE12J	1.68	3.24	9.43	0.04	ENSG00000224659
GAGE12F	2.04	6.28	77.89	0.00796	ENSG00000236362
GAGE12G	1.64	5.64	49.9	0.02	ENSG00000215269
GAGE1	0.15	4.72	26.35	0.05	ENSG00000205777
DGKK	0.1	-2.37	-5.16	0.04	ENSG00000274588
EZHIP	4.7	2.36	5.12	0.000893	ENSG00000187690
XAGE1A	48.67	4.79	27.63	0.000969	ENSG00000204379
XAGE1B	13.35	3.44	10.86	0.000507	ENSG00000204382
XAGE3	658.33	2.7	6.51	6.7e-15	ENSG00000171402
TRO	9.97	-1.42	-2.68	0.00304	ENSG00000067445
PAGE2	5.78	3.14	8.8	0.00301	ENSG00000234068
PAGE5	1.52	3.62	12.27	0.02	ENSG00000158639
SPIN2A	0.51	-2.42	-5.36	0.00681	ENSG00000147059
ZC3H12B	0.69	-1.41	-2.65	0.05	ENSG00000102053
MSN	45.63	-1.34	-2.53	3.98e-05	ENSG00000147065
IL2RG	3.09	3.13	8.78	0.00142	ENSG00000147168
OGT	66.7	-1.18	-2.27	7.99e-05	ENSG00000147162
GCNA	0.78	-1.88	-3.68	0.00887	ENSG00000147174
CXorf49	2.25	3.63	12.38	0.0089	ENSG00000215115
NHSL2	0.49	-1.9	-3.72	0.00594	ENSG00000204131
SH3BGRL	33.35	3.72	13.2	5.81e-08	ENSG00000131171
ZNF711	5.77	-1.15	-2.22	0.03	ENSG00000147180
XKRX	1.76	-2.49	-5.62	0.000582	ENSG00000182489
RPL36A-HNRNPH2	473.73	-4.98	-31.48	1.52e-64	ENSG00000257529
ARMCX1	6.86	1.71	3.27	0.05	ENSG00000126947
TCEAL5	10.43	-1.86	-3.62	0.00622	ENSG00000204065
NRK	30.5	2.35	5.11	5.43e-11	ENSG00000123572
RNF128	81.93	1.06	2.08	0.000135	ENSG00000133135
TSC22D3	3.89	-1.18	-2.27	0.03	ENSG00000157514
IRS4	0.42	-2.9	-7.45	1e-05	ENSG00000133124
GUCY2F	0.18	-3.11	-8.66	0.03	ENSG00000101890
ACSL4	62.7	-1.01	-2.02	0.000156	ENSG00000068366
HTR2C	0.68	2.14	4.42	0.01	ENSG00000147246
LUZP4	5.76	2.5	5.67	0.03	ENSG00000102021
RHOXF2	11.68	6.32	79.66	4.11e-08	ENSG00000131721
GLUD2	2.2	1.35	2.55	0.05	ENSG00000182890
TEX13C	0.65	2.91	7.5	0.000803	ENSG00000282815
CCDC160	0.6	-1.97	-3.9	0.02	ENSG00000203952
ZNF449	3.95	-1.24	-2.36	0.00414	ENSG00000173275
INTS6L	1.16	-2.27	-4.81	0.00331	ENSG00000165359
CT45A1	0.5	3.74	13.34	0.03	ENSG00000268940
FHL1	54.27	-3.46	-10.99	3.4e-58	ENSG00000022267
MAGEC2	30.14	3.06	8.35	0.000656	ENSG00000046774
FMR1NB	1.68	4.72	26.32	0.00345	ENSG00000176988
MAGEA9	2.1	-5.46	-44.13	4.74e-05	ENSG00000123584
CD99L2	9.55	1.3	2.46	0.000682	ENSG00000102181
PASD1	0.48	2.87	7.32	0.000995	ENSG00000166049
GABRE	36.18	-1.4	-2.63	0.0016	ENSG00000102287
MAGEA10	9.69	1.91	3.75	0.02	ENSG00000124260
GABRA3	2.56	2.45	5.45	0.000267	ENSG00000011677
GABRQ	1.94	2.94	7.65	0.01	ENSG00000268089
MAGEA3	33.63	1.93	3.81	0.04	ENSG00000221867
TREX2	2.03	1.52	2.87	0.008	ENSG00000183479
DUSP9	84.26	1.4	2.63	7.56e-07	ENSG00000130829
ABCD1	102.95	1.31	2.48	2.52e-07	ENSG00000101986
TMEM187	15.1	1.21	2.31	0.00457	ENSG00000177854
CTAG1A	1.19	6.02	65.08	0.01	ENSG00000268651
CTAG2	2.27	6.93	121.53	0.00121	ENSG00000126890
F8A1	19.82	1.37	2.59	0.00187	ENSG00000288722
CLIC2	0.2	3.79	13.86	0.01	ENSG00000155962
IL3RA_2	0.57	-3.16	-8.95	0.00855	ENSG00000292332
ZBED1_2	21.2	1.21	2.31	0.000295	ENSG00000292345
TSPY2	4.52	7.77	218.92	2.07e-07	ENSG00000168757
HSFY2	0.39	-5.84	-57.29	0.03	ENSG00000169953
DAZ4	0.44	6.62	98.57	0.00245	ENSG00000205916
MT-ND1	11387.9	-1.1	-2.14	0.00771	ENSG00000198888
MT-CO1	35143.3	-1.06	-2.08	0.00386	ENSG00000198804
MT-CO2	21697.6	-1.31	-2.47	0.000935	ENSG00000198712
MT-ATP8	11155.4	-1.72	-3.3	1.47e-05	ENSG00000228253
MT-ATP6	15501	-1.12	-2.18	0.00751	ENSG00000198899
MT-CO3	22026.4	-1.86	-3.62	1.43e-09	ENSG00000198938
MT-ND4L	10061.1	-2.79	-6.92	5.91e-15	ENSG00000212907
MT-ND4	19046	-1.37	-2.59	0.00172	ENSG00000198886

## Sheet: Table S2
Table S2: Genes identified with significantly higher relative expression levels in T1 and T2 hTSCs transitioned into TSCM (TSCM f TUA); first-trimester hTSCs (CT29, CT30) were used as the control group. A total of 1440 genes are listed here that show a false discovery rate (FDR) p-value≤0.05 (based on ANOVA p-values) and |log2-fold change(FC)| ≥ 1.0.
Name	Max group mean	Log₂ fold change	Fold change	FDR p-value	Gene ID
FNDC10	3.8	1.46	2.75	0.00517	ENSG00000228594
MIB2	22.68	1.08	2.11	3.07e-06	ENSG00000197530
PRXL2B	3.4	1.18	2.26	0.01	ENSG00000157870
PRDM16	0.13	3.07	8.43	0.00493	ENSG00000142611
MEGF6	0.79	1.74	3.33	0.01	ENSG00000162591
TP73	2.61	2.33	5.02	7.04e-05	ENSG00000078900
KCNAB2	0.96	1.12	2.17	0.05	ENSG00000069424
ESPN	8.4	1.41	2.65	2.23e-05	ENSG00000187017
UTS2	1.19	-3.01	-8.08	0.00105	ENSG00000049247
SLC45A1	11.24	1.14	2.21	0.01	ENSG00000162426
RBP7	15.18	-1.54	-2.91	0.00363	ENSG00000162444
NPPB	143.02	1.04	2.06	0.00593	ENSG00000120937
AADACL3	0.91	-2.14	-4.42	0.00301	ENSG00000188984
TMEM51	12.37	1.13	2.19	0.00931	ENSG00000171729
EFHD2	230.48	1.12	2.18	1.92e-08	ENSG00000142634
RSC1A1	6.03	-4.03	-16.38	5.94e-10	ENSG00000215695
SLC25A34	0.4	-1.61	-3.06	0.05	ENSG00000162461
PLA2G2F	1.43	-3.08	-8.44	6.15e-06	ENSG00000158786
UBXN10	1.38	-1.81	-3.5	0.0056	ENSG00000162543
CAMK2N1	26.52	-1.7	-3.25	1.32e-05	ENSG00000162545
ECE1	185.49	1.26	2.4	2.67e-12	ENSG00000117298
gene:ENSG00000289694	182.04	-1.21	-2.31	5.84e-09	ENSG00000289694
E2F2	16.07	1.24	2.37	2.05e-05	ENSG00000007968
NCMAP	4.21	-1.27	-2.41	0.00592	ENSG00000184454
RSRP1	16	-1.34	-2.52	2.66e-06	ENSG00000117616
CD52	4	-1.69	-3.23	0.00763	ENSG00000169442
LAPTM5	4.53	-2.06	-4.18	0.000568	ENSG00000162511
COL16A1	1.68	-1.19	-2.28	0.01	ENSG00000084636
SYNC	7.33	-2.74	-6.67	6.44e-05	ENSG00000162520
TMEM54	234.83	1.16	2.24	5.86e-09	ENSG00000121900
MFSD2A	11.98	-1.76	-3.38	0.000919	ENSG00000168389
SLFNL1	0.64	-1.77	-3.42	0.00789	ENSG00000171790
HIVEP3	1.6	1.07	2.1	0.01	ENSG00000127124
RIMKLA	0.91	2.86	7.27	1.43e-05	ENSG00000177181
TMEM269	1.32	-1.63	-3.1	0.00784	ENSG00000274386
ARTN	0.62	-1.76	-3.4	0.03	ENSG00000117407
gene:ENSG00000288208	0.27	5.24	37.73	0.03	ENSG00000288208
TSPAN1	1.23	-1.58	-2.99	0.03	ENSG00000117472
BEND5	0.36	2.67	6.36	0.04	ENSG00000162373
CDKN2C	3.43	1.35	2.54	0.00293	ENSG00000123080
GPX7	1.26	-1.64	-3.11	0.05	ENSG00000116157
FYB2	0.42	-2.1	-4.28	0.00926	ENSG00000187889
MYSM1	6.18	-1.1	-2.15	2.88e-07	ENSG00000162601
FGGY	1.13	1.23	2.34	0.02	ENSG00000172456
L1TD1	210.01	-1.23	-2.35	9.7e-05	ENSG00000240563
LHX8	0.12	-2.69	-6.44	0.05	ENSG00000162624
SLC44A5	6.28	-1.01	-2.01	0.00278	ENSG00000137968
TTLL7	1.79	-2.08	-4.24	4.68e-06	ENSG00000137941
MCOLN3	1.27	-1.2	-2.3	0.03	ENSG00000055732
ODF2L	9.66	-1.36	-2.56	2.91e-10	ENSG00000122417
CLCA2	2.82	-2.02	-4.07	0.00215	ENSG00000137975
gene:ENSG00000267561	2.06	-2.64	-6.24	0.000316	ENSG00000267561
GBP1	0.67	1.5	2.83	0.03	ENSG00000117228
GBP4	0.09	3.15	8.88	0.02	ENSG00000162654
EPHX4	1.85	-1.25	-2.38	0.03	ENSG00000172031
CCDC18	3.54	-1.04	-2.05	0.02	ENSG00000122483
TLCD4-RWDD3	0.96	-1.85	-3.62	0.05	ENSG00000271092
PALMD	0.64	-2.57	-5.94	2.08e-05	ENSG00000099260
LRRC39	1.42	-1.89	-3.7	0.00405	ENSG00000122477
S1PR1	4.58	-1.43	-2.69	0.00851	ENSG00000170989
NBPF6	2.54	-2.12	-4.34	0.000423	ENSG00000186086
AKNAD1	0.53	-3.42	-10.7	5.98e-05	ENSG00000162641
AMIGO1	1.29	1.36	2.56	0.02	ENSG00000181754
GSTM1	2.13	-4.67	-25.41	2.69e-05	ENSG00000134184
GSTM3	45.58	1.06	2.08	1.02e-05	ENSG00000134202
DENND2D	18.51	-1.67	-3.18	1.93e-06	ENSG00000162777
CHI3L2	5.31	-2.72	-6.61	4.9e-05	ENSG00000064886
SPAG17	0.55	-1.68	-3.21	0.02	ENSG00000155761
H3-7	3.1	-1.59	-3	0.000309	ENSG00000273213
PDZK1	0.99	-1.67	-3.17	0.02	ENSG00000174827
POLR3GL	6.37	1.01	2.01	0.05	ENSG00000121851
TXNIP	23.68	-1.58	-2.99	0.000527	ENSG00000265972
NBPF11	8.98	-1.05	-2.07	0.00166	ENSG00000263956
NOTCH2NLB	2.31	-1.83	-3.55	7.34e-05	ENSG00000286019
NOTCH2NLC	1.65	-1.02	-2.02	0.02	ENSG00000286219
H2BC21	8.62	-1.35	-2.55	0.00997	ENSG00000184678
PLEKHO1	1.6	-1.09	-2.13	0.02	ENSG00000023902
BNIPL	2.89	-1.13	-2.19	0.03	ENSG00000163141
MLLT11	22.66	-1.83	-3.55	6.19e-09	ENSG00000213190
C2CD4D	1.47	-1.58	-2.99	0.03	ENSG00000225556
TCHHL1	0.26	-4.21	-18.5	0.01	ENSG00000182898
TCHH	1.19	-1.07	-2.09	0.04	ENSG00000159450
HRNR	0.34	-2.06	-4.18	0.00109	ENSG00000197915
CRCT1	0.96	-5.05	-33.03	0.04	ENSG00000169509
PRR9	93.13	-1.15	-2.22	0.02	ENSG00000203783
S100A8	2.52	6.85	115.27	0.000856	ENSG00000143546
S100A6	852.37	-1.85	-3.61	4.16e-08	ENSG00000197956
EFNA3	14.75	1.29	2.45	0.00119	ENSG00000143590
TSACC	1.14	-1.77	-3.42	0.04	ENSG00000163467
BCAN	0.34	-1.76	-3.38	0.04	ENSG00000132692
NES	65.22	-1.07	-2.1	0.000108	ENSG00000132688
DUSP23	27.56	1.31	2.48	0.00763	ENSG00000158716
IGSF8	110.06	1.03	2.04	1.1e-06	ENSG00000162729
gene:ENSG00000270149	244.23	1.47	2.78	3.96e-16	ENSG00000270149
APOA2	5.24	-3.5	-11.31	8.3e-07	ENSG00000158874
MPZ	2.43	-2.11	-4.31	0.000135	ENSG00000158887
CD247	0.07	-2.44	-5.42	0.04	ENSG00000198821
ADCY10	0.78	-1.55	-2.92	0.00974	ENSG00000143199
XCL1	2.78	-2.46	-5.5	0.000185	ENSG00000143184
CCDC181	1.65	-1.29	-2.45	0.02	ENSG00000117477
F5	0.52	-1.48	-2.79	0.05	ENSG00000198734
TEX35	0.34	-2.11	-4.32	0.02	ENSG00000240021
TDRD5	1.08	2.59	6.03	0.00289	ENSG00000162782
NIBAN1	3.16	-1.35	-2.55	0.000893	ENSG00000135842
PRG4	0.16	-3.9	-14.93	0.01	ENSG00000116690
KCNT2	0.27	-1.71	-3.26	0.04	ENSG00000162687
CFHR3	0.14	-3.48	-11.18	0.03	ENSG00000116785
NR5A2	0.51	-1.74	-3.34	0.00454	ENSG00000116833
PPFIA4	1.19	2.82	7.08	9.7e-05	ENSG00000143847
PRELP	0.56	-1.78	-3.43	0.01	ENSG00000188783
OPTC	0.53	-2.8	-6.96	0.03	ENSG00000188770
KISS1	52.23	-2.6	-6.06	0.000293	ENSG00000170498
BLACAT1	0.99	-1.63	-3.1	0.00233	ENSG00000281406
MFSD4A	0.41	-1.97	-3.93	0.00272	ENSG00000174514
G0S2	1.3	-3.4	-10.59	0.01	ENSG00000123689
gene:ENSG00000286231	8.71	1.79	3.45	0.01	ENSG00000286231
SUSD4	0.91	2.88	7.35	9.07e-06	ENSG00000143502
CNIH3	4.36	-1.27	-2.41	0.02	ENSG00000143786
COQ8A	20.05	1.01	2.01	5.65e-06	ENSG00000163050
ACTN2	0.91	1.27	2.41	0.03	ENSG00000077522
FMN2	0.07	2.37	5.18	0.02	ENSG00000155816
GREM2	5.56	1.35	2.55	0.04	ENSG00000180875
KMO	0.75	-1.76	-3.4	0.0026	ENSG00000117009
KIF26B	1.77	1.31	2.48	0.03	ENSG00000162849
SH3YL1	22.23	-1.69	-3.23	1.5e-08	ENSG00000035115
MYT1L	0.06	-3.69	-12.91	0.00273	ENSG00000186487
gene:ENSG00000286905	6	1.11	2.16	0.03	ENSG00000286905
RSAD2	1.68	1.75	3.37	0.01	ENSG00000134321
KCNF1	6.23	1.69	3.22	0.02	ENSG00000162975
GREB1	1.16	2.25	4.76	6.65e-05	ENSG00000196208
MATN3	1.43	-2.09	-4.25	0.000736	ENSG00000132031
OTOF	0.8	-1.65	-3.13	0.00506	ENSG00000115155
CIB4	1.8	-3.46	-11.01	0.00135	ENSG00000157884
KCNK3	10.55	-4.64	-24.96	2.33e-24	ENSG00000171303
EMILIN1	0.68	1.64	3.11	0.00543	ENSG00000138080
FOSL2	73.36	1.16	2.24	6.37e-09	ENSG00000075426
SPDYA	1.44	-2.27	-4.81	0.000803	ENSG00000163806
GALNT14	0.88	3.71	13.13	3.09e-07	ENSG00000158089
NLRC4	0.65	-1.55	-2.93	0.05	ENSG00000091106
CYP1B1	3.35	1.56	2.94	0.00903	ENSG00000138061
gene:ENSG00000285542	3.19	1.37	2.58	0.00386	ENSG00000285542
KCNK12	0.55	1.12	2.17	0.04	ENSG00000184261
GPR75	2.23	-1.4	-2.63	0.02	ENSG00000119737
TSPYL6	0.17	3.71	13.11	0.03	ENSG00000178021
ANTXR1	0.63	1.62	3.08	0.00242	ENSG00000169604
TIA1	33.07	-1.01	-2.02	2.66e-07	ENSG00000116001
VAX2	1.5	1.81	3.5	0.00659	ENSG00000116035
ATP6V1B1	19.19	1.75	3.35	0.000183	ENSG00000116039
ANKRD53	0.29	-3.77	-13.68	0.02	ENSG00000144031
EGR4	0.32	2.13	4.37	0.04	ENSG00000135625
C2orf81	1.11	1.73	3.32	0.00236	ENSG00000284308
WDR54	19.72	1.67	3.19	4.09e-08	ENSG00000005448
DNAH6	0.08	-2.19	-4.56	0.02	ENSG00000115423
ATOH8	0.12	3.58	11.94	0.01	ENSG00000168874
RNF103-CHMP3	1.46	-2.57	-5.95	0.01	ENSG00000249884
RGPD1	17.61	-1.69	-3.22	5.12e-16	ENSG00000187627
PLGLB2	0.49	-2.97	-7.84	0.00101	ENSG00000125551
ANKRD36C	1.03	-1.09	-2.13	0.03	ENSG00000174501
FER1L5	0.1	-2.65	-6.26	0.02	ENSG00000249715
SEMA4C	182.05	1.16	2.23	4.31e-12	ENSG00000168758
C2orf92	0.3	-1.87	-3.66	0.01	ENSG00000228486
AFF3	0.17	-2.13	-4.37	0.00634	ENSG00000144218
RGPD3	0.66	-1.37	-2.59	0.03	ENSG00000153165
RGPD4	0.68	-2.76	-6.77	3.1e-05	ENSG00000196862
MALL	0.51	-1.69	-3.23	0.03	ENSG00000144063
DPP10	0.15	3.63	12.36	0.00772	ENSG00000175497
MARCO	0.34	3.37	10.37	0.03	ENSG00000019169
INHBB	1.33	1.53	2.88	0.04	ENSG00000163083
HS6ST1	90.07	1.14	2.21	1.04e-07	ENSG00000136720
POTEI	0.45	-2.16	-4.48	0.00103	ENSG00000196834
TMEM163	0.17	2.98	7.91	0.00763	ENSG00000152128
CXCR4	0.48	1.92	3.79	0.03	ENSG00000121966
NEB	0.43	-1.07	-2.1	0.02	ENSG00000183091
gene:ENSG00000283228	9.63	-1.42	-2.68	0.02	ENSG00000283228
BAZ2B	2.01	-1.17	-2.25	0.000242	ENSG00000123636
FAP	3.35	-1.75	-3.37	6.41e-05	ENSG00000078098
IFIH1	10.96	1.13	2.2	0.03	ENSG00000115267
SLC38A11	0.14	-2.55	-5.85	0.02	ENSG00000169507
CSRNP3	1.7	-1.12	-2.17	0.03	ENSG00000178662
CERS6	0.42	3.67	12.77	0.000128	ENSG00000172292
DHRS9	15.99	-2.21	-4.61	8.13e-06	ENSG00000073737
DLX2	3.61	1.49	2.81	0.00418	ENSG00000115844
PJVK	0.69	-1.45	-2.73	0.04	ENSG00000204311
TTN	0.42	-2.1	-4.3	3.61e-12	ENSG00000155657
PPP1R1C	6.09	-1.04	-2.05	0.00922	ENSG00000150722
PDE1A	1.07	2	3.99	0.00523	ENSG00000115252
ZNF804A	1.14	-2.84	-7.15	0.000255	ENSG00000170396
FSIP2	0.37	-1.9	-3.74	0.00018	ENSG00000188738
CALCRL	0.34	-2.01	-4.03	0.00312	ENSG00000064989
TFPI	40.78	-1.75	-3.37	6.44e-05	ENSG00000003436
COL5A2	43.07	-1.41	-2.66	1.71e-10	ENSG00000204262
gene:ENSG00000286165	2.15	-1.84	-3.58	0.04	ENSG00000286165
ORMDL1	22.84	-1.1	-2.14	5.05e-06	ENSG00000128699
C2orf88	2.29	-1.22	-2.33	0.03	ENSG00000187699
INPP1	6.03	-1.07	-2.09	0.00706	ENSG00000151689
DNAH7	0.05	-2.43	-5.38	0.03	ENSG00000118997
CCDC150	4.86	-1.48	-2.8	7.47e-05	ENSG00000144395
C2orf66	0.91	-3.34	-10.15	0.00262	ENSG00000187944
FTCDNL1	0.11	2.69	6.45	0.04	ENSG00000226124
CLK1	36.09	-1.81	-3.52	6.12e-16	ENSG00000013441
CASP10	3.63	-1.05	-2.07	0.00713	ENSG00000003400
CPS1	1.83	-1.56	-2.95	0.00743	ENSG00000021826
ABCA12	4.04	-2.08	-4.23	2.71e-06	ENSG00000144452
GPBAR1	0.22	-2.85	-7.21	0.04	ENSG00000179921
DNPEP	31.78	1.04	2.05	1.99e-07	ENSG00000123992
gene:ENSG00000286239	0.69	-6.81	-112.06	0.0029	ENSG00000286239
SP110	3.82	2.13	4.39	1.24e-05	ENSG00000135899
TIGD1	1.02	-1.48	-2.78	0.01	ENSG00000221944
EFHD1	174.71	1.17	2.26	1.48e-08	ENSG00000115468
KCNJ13	0.96	-1.58	-3	0.01	ENSG00000115474
NGEF	2.01	1.45	2.74	0.00972	ENSG00000066248
UGT1A7	0.3	-5.93	-61.05	0.02	ENSG00000244122
UGT1A6	1.12	2	4.01	0.04	ENSG00000167165
IQCA1	6.51	-1.57	-2.97	0.000454	ENSG00000132321
RBM44	0.75	-1.93	-3.8	0.00492	ENSG00000177483
HDAC4	2.97	1.37	2.58	0.000384	ENSG00000068024
D2HGDH	10.74	1.4	2.64	1.14e-06	ENSG00000180902
LRRN1	52.12	-1.05	-2.07	6.3e-06	ENSG00000175928
SRGAP3	0.35	1.35	2.55	0.04	ENSG00000196220
LHFPL4	0.51	2.61	6.1	0.000209	ENSG00000156959
ARPC4-TTLL3	8.45	-1.07	-2.1	0.03	ENSG00000250151
SLC6A11	4.03	-2.94	-7.68	0.0023	ENSG00000132164
HRH1	3.91	1.27	2.41	0.02	ENSG00000196639
ATG7	26.39	1.01	2.01	6.9e-07	ENSG00000197548
TIMP4	17.82	-1.14	-2.2	0.02	ENSG00000157150
FBLN2	369.41	1.27	2.41	5.47e-09	ENSG00000163520
gene:ENSG00000283563	0.21	1.96	3.89	0.04	ENSG00000283563
GLB1	386.25	1.11	2.16	7e-07	ENSG00000170266
MYRIP	0.41	2.61	6.11	0.00538	ENSG00000170011
ZNF621	12.42	-1.12	-2.17	7.55e-08	ENSG00000172888
NKTR	18.15	-1.23	-2.34	6.81e-10	ENSG00000114857
SLC6A20	0.23	-2.6	-6.08	0.000887	ENSG00000163817
CCRL2	1.09	-1.7	-3.26	0.04	ENSG00000121797
TDGF1	0.27	-4.98	-31.64	0.04	ENSG00000241186
PFKFB4	81.74	1.21	2.31	1.19e-08	ENSG00000114268
MST1R	4.85	-1.74	-3.33	0.000412	ENSG00000164078
SEMA3B	3.38	-1.77	-3.4	0.01	ENSG00000012171
HYAL3	23.52	-1.08	-2.12	0.000724	ENSG00000186792
HYAL1	9.98	-1.62	-3.08	3.77e-05	ENSG00000114378
SEMA3G	6.26	-1.31	-2.47	0.0097	ENSG00000010319
CCDC66	3.77	-1.16	-2.24	0.000259	ENSG00000180376
ASB14	0.55	-1.6	-3.04	0.03	ENSG00000239388
DNAH12	0.2	-2.2	-4.6	0.00196	ENSG00000174844
FHIT	1.72	1.27	2.41	0.00545	ENSG00000189283
PTPRG	3.17	2.01	4.02	0.000482	ENSG00000144724
LRIG1	2.88	1.47	2.76	0.000861	ENSG00000144749
FOXP1	0.52	2.87	7.32	3.63e-07	ENSG00000114861
EBLN2	2.94	-1.25	-2.38	0.03	ENSG00000255423
ARL6	6.27	-1.08	-2.12	0.00381	ENSG00000113966
NFKBIZ	2.08	-1.04	-2.05	0.03	ENSG00000144802
ZPLD1	0.25	-2	-4	0.03	ENSG00000170044
CBLB	46.67	-1.04	-2.06	0.000227	ENSG00000114423
CCDC54	1.65	-2.49	-5.61	0.00236	ENSG00000138483
DPPA4	9.19	-7.91	-241.23	2.01e-23	ENSG00000121570
PLCXD2	10.67	-1.58	-3	9.65e-08	ENSG00000240891
CD200	7.5	-2.05	-4.15	0.000363	ENSG00000091972
CFAP44	1.11	-1.98	-3.95	0.000569	ENSG00000206530
gene:ENSG00000285943	1.86	-1.45	-2.72	0.01	ENSG00000285943
HCLS1	0.92	1.27	2.4	0.03	ENSG00000180353
CSTA	7.82	-1.67	-3.19	0.00131	ENSG00000121552
WDR5B	3.98	-1.03	-2.05	0.02	ENSG00000196981
PARP9	3.9	1.7	3.24	0.00454	ENSG00000138496
DTX3L	8.74	1.7	3.26	0.00218	ENSG00000163840
PARP14	6.94	1.04	2.06	0.04	ENSG00000173193
CCDC14	22.78	-1.49	-2.8	6.06e-15	ENSG00000175455
ALDH1L1	0.25	1.4	2.64	0.03	ENSG00000144908
PRR20G	1.07	4.26	19.2	0.00238	ENSG00000239620
PODXL2	15.47	1.04	2.06	0.01	ENSG00000114631
EFCAB12	0.35	-1.61	-3.06	0.04	ENSG00000172771
TMEM108	1.21	1.58	3	0.00893	ENSG00000144868
EPHB1	2.47	3.1	8.6	0.000177	ENSG00000154928
SLC35G2	1.77	-1.76	-3.4	0.000543	ENSG00000168917
IL20RB	4.76	-1.04	-2.06	0.05	ENSG00000174564
FAIM	7.32	-1.23	-2.34	0.01	ENSG00000158234
FOXL2NB	0.48	-1.58	-3	0.02	ENSG00000206262
CLSTN2	0.37	2.01	4.03	0.000883	ENSG00000158258
PCOLCE2	4.46	-1.15	-2.22	0.02	ENSG00000163710
PAQR9	0.4	-1.57	-2.96	0.03	ENSG00000188582
IGSF10	4.36	-1.72	-3.3	0.000403	ENSG00000152580
MME	35.45	-1.67	-3.18	2.67e-05	ENSG00000196549
CCNL1	27	-1.62	-3.07	3.69e-12	ENSG00000163660
RARRES1	28.14	-2.14	-4.42	4.32e-06	ENSG00000118849
C3orf80	0.27	1.97	3.91	0.05	ENSG00000180044
SLITRK3	0.45	-1.79	-3.47	0.04	ENSG00000121871
MECOM	1.11	-1.1	-2.14	0.04	ENSG00000085276
gene:ENSG00000285218	0.43	3.99	15.86	0.01	ENSG00000285218
TNFSF10	0.36	2.63	6.18	0.01	ENSG00000121858
KCNMB3	0.88	-1.49	-2.82	0.00309	ENSG00000171121
CCDC39	0.52	-2.44	-5.41	1.32e-05	ENSG00000284862
EPHB3	89.56	1.08	2.12	1.33e-07	ENSG00000182580
CRYGS	0.98	-1.54	-2.9	0.03	ENSG00000213139
ST6GAL1	6.87	1.14	2.21	4.03e-05	ENSG00000073849
PLAAT1	2.7	2.05	4.14	0.00163	ENSG00000127252
MUC4	2.1	1.06	2.08	0.01	ENSG00000145113
gene:ENSG00000289747	2.15	-6.43	-86.35	0.00577	ENSG00000289747
SLC49A3	4.53	-1.75	-3.37	0.03	ENSG00000169026
DGKQ	13.13	1.02	2.02	0.000329	ENSG00000145214
ADRA2C	6.64	2.8	6.95	8.7e-07	ENSG00000184160
STK32B	3.1	7.61	195.87	3.66e-15	ENSG00000152953
PPP2R2C	0.28	2.28	4.87	0.00968	ENSG00000074211
SORCS2	1.51	1.23	2.34	0.05	ENSG00000184985
ABLIM2	11.04	2.65	6.26	1.18e-14	ENSG00000163995
BST1	2.61	-1.28	-2.42	0.04	ENSG00000109743
FGFBP1	11.73	-1.57	-2.96	0.02	ENSG00000137440
PPARGC1A	0.16	4.16	17.84	0.000665	ENSG00000109819
SOD3	19.62	1.84	3.58	1.13e-06	ENSG00000109610
CCDC149	1.08	1.45	2.74	0.00506	ENSG00000181982
LGI2	0.84	1.88	3.67	0.00134	ENSG00000153012
ARAP2	1.81	-1.18	-2.26	0.01	ENSG00000047365
TLR6	0.39	-1.57	-2.98	0.02	ENSG00000174130
KLB	1.66	-1.69	-3.24	0.00332	ENSG00000134962
UCHL1	171.13	-2.17	-4.49	1.71e-10	ENSG00000154277
DCAF4L1	0.33	-2.06	-4.17	0.02	ENSG00000182308
CORIN	0.21	-1.54	-2.91	0.02	ENSG00000145244
CNGA1	0.18	2.3	4.92	0.04	ENSG00000198515
NMU	1.84	-2.83	-7.09	0.00138	ENSG00000109255
HOPX	45.78	-1.06	-2.09	2.93e-05	ENSG00000171476
TMPRSS11E	2.93	-1.46	-2.75	0.0086	ENSG00000087128
ODAM	6.09	-1.2	-2.3	0.02	ENSG00000109205
NPFFR2	21.53	-1	-2.01	0.000536	ENSG00000056291
RASSF6	5.1	-1.57	-2.97	8.13e-06	ENSG00000169435
MTHFD2L	1.74	-1.26	-2.4	0.00431	ENSG00000163738
AREG	1.91	-1.69	-3.22	0.01	ENSG00000109321
ODAPH	4.16	-2.63	-6.19	1.12e-05	ENSG00000174792
CDKL2	1.59	-2.29	-4.9	6.67e-05	ENSG00000138769
NAP1L5	20.48	-2.39	-5.24	2.62e-07	ENSG00000177432
UNC5C	0.07	-3.05	-8.28	0.02	ENSG00000182168
ADH6	0.41	-2.23	-4.7	0.01	ENSG00000172955
DAPP1	2.79	-1.37	-2.58	0.00375	ENSG00000070190
BANK1	0.84	-1.35	-2.55	0.02	ENSG00000153064
CENPE	18.41	-1.03	-2.05	0.000253	ENSG00000138778
SGMS2	6.17	-1.93	-3.8	1.71e-10	ENSG00000164023
LEF1	0.61	-1.35	-2.55	0.04	ENSG00000138795
ANK2	0.15	-1.01	-2.02	0.05	ENSG00000145362
UCP1	6.7	-1.19	-2.28	0.02	ENSG00000109424
MAP9	5.9	-1.83	-3.56	4.81e-10	ENSG00000164114
GLRB	4.61	-1.59	-3.01	0.00062	ENSG00000109738
GASK1B	10.98	-1.1	-2.14	0.00177	ENSG00000164125
RXFP1	0.19	4.82	28.28	0.00532	ENSG00000171509
MARCHF1	0.94	-1.52	-2.87	0.00111	ENSG00000145416
DDX60	2.43	1.61	3.06	0.00152	ENSG00000137628
DDX60L	1.28	1.5	2.82	0.02	ENSG00000181381
AADAT	3.4	1.66	3.17	0.01	ENSG00000109576
HPGD	10.14	-1.78	-3.43	2.62e-07	ENSG00000164120
ANKRD37	5.3	1.84	3.59	0.00037	ENSG00000186352
ZFP42	108.3	-7.57	-189.41	7.87e-137	ENSG00000179059
LRRC14B	0.22	3.15	8.85	0.03	ENSG00000185028
TPPP	1.61	1.49	2.82	0.01	ENSG00000171368
TERT	1.1	3.05	8.28	4.81e-05	ENSG00000164362
LPCAT1	92.48	1.45	2.74	2.07e-08	ENSG00000153395
UBE2QL1	1.76	1.45	2.72	0.03	ENSG00000215218
FBXL7	0.28	2.96	7.79	0.00119	ENSG00000183580
PRDM9	0.52	2.48	5.58	0.01	ENSG00000164256
ADAMTS12	0.09	-2.9	-7.46	0.02	ENSG00000151388
OSMR	50.05	-1.59	-3.01	3.63e-06	ENSG00000145623
C9	0.32	-3.28	-9.7	0.00551	ENSG00000113600
RPL37	233.51	-1.06	-2.08	1.18e-08	ENSG00000145592
PLCXD3	27.75	-2.44	-5.43	0.00178	ENSG00000182836
CCDC152	0.76	3.78	13.71	0.000453	ENSG00000198865
ITGA1	11.09	-1.86	-3.62	1.71e-06	ENSG00000213949
ADAMTS6	6.74	-1.08	-2.12	0.00017	ENSG00000049192
SHLD3	7.17	-1.32	-2.49	0.00534	ENSG00000253251
FAM169A	16.43	-1.03	-2.05	0.00159	ENSG00000198780
ANKDD1B	0.64	-2.93	-7.63	0.000455	ENSG00000189045
IQGAP2	19.81	-1.15	-2.22	0.0035	ENSG00000145703
S100Z	1.58	-1.31	-2.48	0.05	ENSG00000171643
CMYA5	2.85	-1.49	-2.81	0.000381	ENSG00000164309
FAM151B	4.06	-1.08	-2.12	0.01	ENSG00000152380
ANKRD34B	1.6	-1.73	-3.32	0.00109	ENSG00000189127
RASGRF2	9.16	1.86	3.63	4.14e-10	ENSG00000113319
VCAN	0.33	-1.46	-2.76	0.03	ENSG00000038427
HAPLN1	51.15	-2.4	-5.29	2.62e-07	ENSG00000145681
ADGRV1	0.64	-1.26	-2.39	0.00224	ENSG00000164199
MCTP1	0.17	-2.58	-5.97	0.0011	ENSG00000175471
NREP	2.24	5.52	45.84	7.66e-11	ENSG00000134986
EPB41L4A	1.58	1.46	2.76	0.02	ENSG00000129595
LEAP2	1.18	-3.05	-8.27	0.00179	ENSG00000164406
EGR1	34.46	1.35	2.54	0.000123	ENSG00000120738
SPATA24	10.94	1.02	2.02	0.03	ENSG00000170469
PCDHA4	0.11	1.86	3.63	0.01	ENSG00000204967
PCDHGB2	0.18	-2.45	-5.46	0.04	ENSG00000253910
PCDHGA9	0.84	2.06	4.17	0.00551	ENSG00000261934
PCDHGB7	0.58	-2.42	-5.34	0.00976	ENSG00000254122
PCDHGC4	1.73	-2.26	-4.77	0.00433	ENSG00000242419
SPINK5	0.7	-1.59	-3.01	0.01	ENSG00000133710
CSF1R	6.59	2.15	4.43	0.000777	ENSG00000182578
CDX1	1.9	-3.09	-8.52	0.000565	ENSG00000113722
SYNPO	42.15	1.13	2.19	4.09e-08	ENSG00000171992
SOX30	0.42	-1.51	-2.84	0.04	ENSG00000039600
SLIT3	0.16	2.45	5.47	0.03	ENSG00000184347
FOXI1	0.25	5.05	33.24	0.03	ENSG00000168269
C5orf58	0.77	2.67	6.37	0.02	ENSG00000234511
STC2	196.55	1.51	2.86	8.13e-09	ENSG00000113739
SIMC1	0.6	1.59	3	0.03	ENSG00000170085
SNCB	1.53	1.95	3.86	0.00199	ENSG00000074317
UNC5A	0.12	4.87	29.3	0.04	ENSG00000113763
PRELID1	715.84	1.08	2.11	7.66e-08	ENSG00000169230
RGS14	9.27	1.02	2.02	0.00357	ENSG00000169220
ZNF454	0.48	3.59	12.03	0.00659	ENSG00000178187
ZNF354C	3.13	3.18	9.05	1.43e-05	ENSG00000177932
TBC1D9B	47.78	1.13	2.19	0.0004	ENSG00000197226
RNF130	1.86	5.35	40.87	8.61e-12	ENSG00000113269
RASGEF1C	2.69	3.31	9.92	2.58e-05	ENSG00000146090
FLT4	2.88	4.38	20.76	9.64e-07	ENSG00000037280
MGAT1	182.1	1.55	2.92	1e-06	ENSG00000131446
BTNL9	0.72	5.99	63.66	8.84e-06	ENSG00000165810
SERPINB9	296.53	1.82	3.54	3.27e-17	ENSG00000170542
PPP1R3G	0.47	1.83	3.55	0.02	ENSG00000219607
NRN1	43.94	5.86	57.92	4.88e-13	ENSG00000124785
SYCP2L	6.06	-1.36	-2.57	0.00617	ENSG00000153157
ERVFRD-1	162.62	-1.02	-2.03	0.00923	ENSG00000244476
DCDC2	6.75	-1.01	-2.02	0.02	ENSG00000146038
H1-2	106.45	-1.53	-2.88	0.0057	ENSG00000187837
H2BC4	2.44	-1.8	-3.48	0.00581	ENSG00000180596
H2BC8	4.68	-2.33	-5.01	0.00362	ENSG00000273802
H2BC11	3.72	-1.93	-3.81	0.0033	ENSG00000124635
H2BC12	130.38	-1.09	-2.13	0.00675	ENSG00000197903
H3C10	2.13	-1.81	-3.5	0.01	ENSG00000278828
ZSCAN16	6.23	-1.31	-2.47	0.007	ENSG00000196812
ZSCAN23	2.67	-1.17	-2.25	0.02	ENSG00000187987
HLA-G	824	1.34	2.53	3.36e-08	ENSG00000204632
PSORS1C1	0.46	-1.93	-3.8	0.02	ENSG00000204540
POU5F1	0.62	-2.83	-7.09	0.0012	ENSG00000204531
HLA-C	798.71	1.85	3.61	3.71e-12	ENSG00000204525
HLA-B	106.79	1.05	2.07	0.03	ENSG00000234745
ATP6V1G2-DDX39B	9.15	1.87	3.67	1.14e-05	ENSG00000254870
LTB	0.52	3.19	9.11	0.02	ENSG00000227507
C4A	3.94	-2.21	-4.62	2.28e-07	ENSG00000244731
HLA-DRB5	2.68	4.68	25.7	6.24e-08	ENSG00000198502
HLA-DRB1	10.09	3.61	12.18	2.78e-09	ENSG00000196126
HLA-DQA1	0.09	3.3	9.88	0.02	ENSG00000196735
HLA-DQB1	7.41	4.33	20.11	2.3e-10	ENSG00000179344
HLA-DOB	1.23	1.41	2.66	0.05	ENSG00000241106
gene:ENSG00000250264	7.91	1.29	2.45	0.01	ENSG00000250264
PSMB8	2.66	4.28	19.4	3.72e-10	ENSG00000204264
PSMB9	0.39	2.41	5.33	0.00488	ENSG00000240065
TAP1	25.29	1.19	2.28	3.53e-06	ENSG00000168394
HSD17B8	19.09	1.23	2.34	0.00545	ENSG00000204228
LHFPL5	1.5	-2.13	-4.37	1.21e-06	ENSG00000197753
MOCS1	39.7	1.34	2.53	8.28e-09	ENSG00000124615
FOXP4	27.6	1.02	2.03	2.93e-08	ENSG00000137166
C6orf226	8.44	-1.09	-2.13	0.04	ENSG00000221821
PTK7	11.39	2.84	7.16	9.54e-17	ENSG00000112655
SLC29A1	80.69	1.04	2.06	1.52e-05	ENSG00000112759
SLC25A27	3.55	-1.67	-3.17	0.00515	ENSG00000153291
ADGRF4	4.35	-1.6	-3.03	0.00253	ENSG00000153294
PTCHD4	0.93	-1.06	-2.08	0.04	ENSG00000244694
C6orf141	6.23	-1.31	-2.49	0.00907	ENSG00000197261
PKHD1	0.14	2.11	4.32	0.00565	ENSG00000170927
GSTA3	8.38	-1.98	-3.95	0.00497	ENSG00000174156
GSTA4	61.24	-1.07	-2.1	0.00275	ENSG00000170899
HMGCLL1	0.48	-1.67	-3.17	0.04	ENSG00000146151
BMP5	4.96	-1.9	-3.73	0.00511	ENSG00000112175
DST	17.8	-1.39	-2.63	4.06e-09	ENSG00000151914
ZC3H11C	0.95	-1.98	-3.94	0.000769	ENSG00000214558
B3GAT2	0.49	-1.58	-2.99	0.02	ENSG00000112309
KHDC1L	5.36	-1.38	-2.6	0.01	ENSG00000256980
CGAS	1.3	-1.82	-3.53	0.00286	ENSG00000164430
CD109	6.16	-1.79	-3.46	9.07e-08	ENSG00000156535
MYO6	67.85	-1	-2	1.66e-07	ENSG00000196586
IMPG1	0.28	-2.85	-7.21	0.00572	ENSG00000112706
HMGN3	221.25	-1.09	-2.13	3.35e-09	ENSG00000118418
SNAP91	8.51	-1.18	-2.26	0.000345	ENSG00000065609
NT5E	8.3	-1.75	-3.37	0.04	ENSG00000135318
CGA	12498	-1.66	-3.17	0.00329	ENSG00000135346
GJB7	3.56	-1.19	-2.29	0.02	ENSG00000164411
GABRR2	1.27	-2.16	-4.48	0.00235	ENSG00000111886
PNISR	33.61	-1.29	-2.44	2.91e-07	ENSG00000132424
TSTD3	0.9	-2.11	-4.31	1.39e-06	ENSG00000279170
SIM1	0.26	-1.38	-2.6	0.04	ENSG00000112246
MARCKS	50.19	-1.61	-3.06	0.000272	ENSG00000277443
FRK	3.22	-1.14	-2.21	0.00054	ENSG00000111816
CALHM6	0.99	2.33	5.03	0.03	ENSG00000188820
CALHM5	0.52	-1.84	-3.59	0.00132	ENSG00000178033
CALHM4	0.23	-1.91	-3.75	0.04	ENSG00000164451
KPNA5	3.94	-1.12	-2.18	7.17e-05	ENSG00000196911
FABP7	535.8	-1.95	-3.88	2.17e-13	ENSG00000164434
LAMA2	0.36	-1.11	-2.16	0.03	ENSG00000196569
TMEM200A	1.42	-1.62	-3.08	0.02	ENSG00000164484
ADGRG6	22.26	-1.24	-2.37	1.48e-07	ENSG00000112414
PDE10A	0.21	3.92	15.15	1.71e-10	ENSG00000112541
RPS6KA2	0.97	2.71	6.54	0.00239	ENSG00000071242
RNASET2	5.28	1.28	2.43	3.96e-08	ENSG00000026297
UNC93A	0.65	2.07	4.19	0.05	ENSG00000112494
SMOC2	5.06	-1.64	-3.12	3.41e-05	ENSG00000112562
DYNLT2	1.7	-1.68	-3.21	0.00274	ENSG00000184786
DLL1	1.3	2.09	4.24	0.000377	ENSG00000198719
GPR146	42.21	4.6	24.19	5.27e-11	ENSG00000164849
CHST12	14.86	1.07	2.09	7.5e-09	ENSG00000136213
SDK1	26.83	1.58	2.99	0.000721	ENSG00000146555
CCZ1	17.57	-1.11	-2.16	4.35e-06	ENSG00000122674
COL28A1	0.62	1.51	2.84	0.03	ENSG00000215018
gene:ENSG00000226690	0.18	-4.99	-31.89	0.04	ENSG00000226690
ARL4A	9.21	-1.1	-2.14	0.00367	ENSG00000122644
gene:ENSG00000283321	0.38	-6.06	-66.57	0.01	ENSG00000283321
HDAC9	0.34	-2.09	-4.26	0.000516	ENSG00000048052
RAPGEF5	1.46	-1.99	-3.98	4.13e-06	ENSG00000136237
HOXA10	0.86	-1.5	-2.82	0.04	ENSG00000253293
WIPF3	0.84	1.85	3.6	0.00953	ENSG00000122574
PDE1C	0.47	2.12	4.36	0.000534	ENSG00000154678
SPDYE1	0.44	-1.81	-3.51	0.02	ENSG00000136206
ADCY1	0.36	1.95	3.88	0.00135	ENSG00000164742
IGFBP3	43.97	3.65	12.57	5.87e-16	ENSG00000146674
ABCA13	0.17	3.2	9.17	0.00135	ENSG00000179869
DDC	0.63	1.5	2.84	0.04	ENSG00000132437
gene:ENSG00000249773	1.21	-2.32	-4.99	0.02	ENSG00000249773
PHKG1	0.5	-1.95	-3.87	0.02	ENSG00000164776
ZNF727	0.21	5.43	42.99	0.000981	ENSG00000214652
ZNF107	9.23	-1.41	-2.65	3.79e-10	ENSG00000196247
ZNF117	7.8	-2.4	-5.29	9.69e-17	ENSG00000152926
ERV3-1	17.91	-1.96	-3.88	9.28e-11	ENSG00000213462
CALN1	3.57	3.49	11.22	9.28e-11	ENSG00000183166
SPDYE10	0.13	-3.37	-10.35	0.04	ENSG00000274570
CLDN3	316.28	1.32	2.5	5.46e-06	ENSG00000165215
CLIP2	23.09	1.34	2.52	0.000179	ENSG00000106665
GTF2IRD2	0.19	-2.31	-4.97	0.01	ENSG00000196275
TRIM73	0.88	-1.75	-3.37	0.02	ENSG00000178809
SSC4D	5.85	1.35	2.55	0.00612	ENSG00000146700
CCDC146	1.44	-1.27	-2.41	0.03	ENSG00000135205
GSAP	0.37	-1.71	-3.26	0.00629	ENSG00000186088
SEMA3C	5.44	-1.64	-3.12	0.000399	ENSG00000075223
SEMA3A	1.05	-1.55	-2.92	0.00059	ENSG00000075213
DMTF1	19.35	-1.04	-2.06	1.66e-06	ENSG00000135164
ABCB1	2.87	-1.8	-3.48	0.0012	ENSG00000085563
STEAP4	0.37	-2.37	-5.16	0.00145	ENSG00000127954
CFAP69	0.24	-1.51	-2.86	0.03	ENSG00000105792
TFPI2	132.12	-2.38	-5.2	1.31e-12	ENSG00000105825
GNG11	49.5	-3.67	-12.74	7.7e-09	ENSG00000127920
COL1A2	525.73	-1.87	-3.66	0.00168	ENSG00000164692
CASD1	16.91	-1.06	-2.08	0.000114	ENSG00000127995
PON2	25.93	-1	-2	2.07e-05	ENSG00000105854
DLX6	5.44	5.46	44.12	1.89e-17	ENSG00000006377
DLX5	24.35	4.54	23.23	9.08e-20	ENSG00000105880
CYP3A5	1.16	-1.11	-2.16	0.01	ENSG00000106258
CYP3A7	0.9	-1.43	-2.7	0.04	ENSG00000160870
STAG3	4.05	1.44	2.71	0.01	ENSG00000066923
PVRIG	0.97	-2.58	-5.97	0.00114	ENSG00000213413
PLOD3	80.07	1.04	2.05	4.88e-07	ENSG00000106397
CLDN15	3.88	-1.11	-2.16	0.02	ENSG00000106404
COL26A1	3.62	1.95	3.85	6.08e-05	ENSG00000160963
SH2B2	107.7	1.04	2.06	1.29e-06	ENSG00000160999
SPDYE2B	1.06	-2.09	-4.27	0.05	ENSG00000173678
LHFPL3	0.39	-2.05	-4.15	0.02	ENSG00000187416
PIK3CG	0.07	2.72	6.58	0.04	ENSG00000105851
NRCAM	2.83	-1.47	-2.76	0.00333	ENSG00000091129
CFTR	0.04	-3.09	-8.51	0.02	ENSG00000001626
LSM8	8.13	-1.05	-2.07	5.42e-09	ENSG00000128534
HYAL4	6.27	-1.18	-2.27	0.0057	ENSG00000106302
LEP	749.61	2.14	4.4	0.02	ENSG00000174697
PRRT4	2.17	-1.34	-2.53	0.05	ENSG00000224940
GARIN1A	0.25	-1.6	-3.04	0.04	ENSG00000205085
CCDC136	2.52	-1.01	-2.01	0.03	ENSG00000128596
CPA2	0.43	-3.22	-9.29	0.03	ENSG00000158516
SLC13A4	184.78	-1.15	-2.22	1.36e-05	ENSG00000164707
ATP6V0A4	8.25	1.2	2.3	0.03	ENSG00000105929
FMC1-LUC7L2	19.84	-1.41	-2.66	0.000888	ENSG00000269955
HIPK2	1.62	1.42	2.67	0.00271	ENSG00000064393
PARP12	5.72	2.18	4.54	4.54e-05	ENSG00000059378
TMEM178B	0.58	2.88	7.35	0.000477	ENSG00000261115
TAS2R4	0.24	-1.78	-3.43	0.04	ENSG00000127364
C7orf33	0.43	3.75	13.48	0.04	ENSG00000170279
ZNF775	9.58	1.75	3.37	6.27e-05	ENSG00000196456
TMEM176B	1.95	1.85	3.59	0.01	ENSG00000106565
AOC1	1.48	2.37	5.16	0.000516	ENSG00000002726
KCNH2	4.94	1.09	2.14	0.00706	ENSG00000055118
WDR86	4.04	-1.03	-2.04	0.04	ENSG00000187260
EN2	0.46	5.29	39.14	0.00137	ENSG00000164778
CSMD1	2.01	2.6	6.08	0.000119	ENSG00000183117
ANGPT2	1.22	-2.05	-4.14	0.00487	ENSG00000091879
PINX1_1	4.41	3.6	12.16	6.78e-08	ENSG00000258724
MICU3	5.12	-1.44	-2.71	0.000483	ENSG00000155970
SFTPC	2.29	-2.18	-4.52	0.00685	ENSG00000168484
GNRH1	1.28	-1.66	-3.16	0.03	ENSG00000147437
TEX15	0.3	-1.23	-2.34	0.04	ENSG00000133863
OPRK1	1.29	1.96	3.89	0.00196	ENSG00000082556
SOX17	0.47	2.22	4.64	0.01	ENSG00000164736
CYP7B1	1.27	-1.17	-2.25	0.04	ENSG00000172817
EYA1	0.54	-1.63	-3.1	0.02	ENSG00000104313
PI15	5.1	-2.42	-5.37	0.00022	ENSG00000137558
CRISPLD1	9.8	-2.03	-4.07	7.7e-09	ENSG00000121005
STMN2	6.02	-1.86	-3.64	0.02	ENSG00000104435
E2F5	14.86	-1.22	-2.33	5.9e-07	ENSG00000133740
CA13	1.42	-1.11	-2.16	0.03	ENSG00000185015
CPQ	0.52	1.61	3.06	0.03	ENSG00000104324
TSPYL5	20.36	4.1	17.11	1.13e-07	ENSG00000180543
ERICH5	8.17	-1.17	-2.25	0.01	ENSG00000177459
FBXO43	0.38	-1.67	-3.18	0.03	ENSG00000156509
KCNV1	3.82	-1.93	-3.8	2.45e-05	ENSG00000164794
HAS2	0.7	-3.76	-13.55	3.1e-05	ENSG00000170961
ZHX1-C8orf76	3.96	-1.09	-2.12	0.05	ENSG00000259305
FBXO32	2.69	-1.05	-2.08	0.03	ENSG00000156804
ADCY8	0.26	4.83	28.47	0.00194	ENSG00000155897
NDRG1	23.94	1.95	3.88	1.41e-08	ENSG00000104419
TSNARE1	0.58	2.68	6.42	0.00205	ENSG00000171045
PSCA	16.84	-1.79	-3.46	0.00137	ENSG00000167653
THEM6	52.35	1.26	2.39	5.7e-08	ENSG00000130193
LYNX1-SLURP2	2.36	1.39	2.62	0.04	ENSG00000284505
LYNX1	19.72	1.74	3.33	4.19e-07	ENSG00000180155
LY6L	17.02	3.4	10.58	5.17e-08	ENSG00000261667
MAFA	4.89	1.23	2.35	0.03	ENSG00000182759
PARP10	1.66	1.79	3.45	0.00247	ENSG00000178685
SPATA6L	0.87	-1.62	-3.07	0.00262	ENSG00000106686
INSL6	7.53	5.76	54.26	4e-07	ENSG00000120210
INSL4	59.11	-1.93	-3.81	2.9e-05	ENSG00000120211
CD274	82.79	-1.08	-2.12	1.66e-06	ENSG00000120217
PTPRD	2.91	-1.39	-2.62	0.02	ENSG00000153707
LURAP1L	14.72	-1.71	-3.26	2.08e-07	ENSG00000153714
ZDHHC21	8.07	-1.01	-2.01	0.000109	ENSG00000175893
FREM1	1.86	1.81	3.51	0.00113	ENSG00000164946
BNC2	0.09	3.11	8.62	0.00911	ENSG00000173068
CNTLN	0.05	3.29	9.77	0.02	ENSG00000044459
CA9	2.3	6.54	92.92	3.67e-05	ENSG00000107159
gene:ENSG00000283886	0.4	4.34	20.22	0.01	ENSG00000283886
ZNG1F	3.15	-1.09	-2.13	0.00194	ENSG00000215126
CNTNAP3B	0.04	4.84	28.74	0.03	ENSG00000154529
ZNF658	0.84	1.75	3.36	0.00732	ENSG00000274349
MAMDC2	4.21	4.15	17.76	1.48e-06	ENSG00000165072
KLF9	1.12	1.34	2.54	0.03	ENSG00000119138
GDA	13.57	-1.05	-2.07	0.000168	ENSG00000119125
ALDH1A1	265.15	-1.32	-2.5	0.00445	ENSG00000165092
PCSK5	8.15	-1.01	-2.01	0.000323	ENSG00000099139
RASEF	3.68	2.03	4.09	0.000914	ENSG00000165105
BARX1	0.79	3.22	9.33	0.00651	ENSG00000131668
PTPDC1	1.4	1.37	2.59	0.02	ENSG00000158079
gene:ENSG00000285269	0.17	-3.05	-8.28	0.05	ENSG00000285269
NUTM2G	1.91	-2.99	-7.96	6.05e-07	ENSG00000188152
CTSV	122.45	1.6	3.04	3.2e-11	ENSG00000136943
TRIM14	26.01	1.39	2.63	2.98e-08	ENSG00000106785
CORO2A	53.56	1.02	2.03	9.44e-08	ENSG00000106789
LPAR1	2.6	-1.86	-3.62	0.00663	ENSG00000198121
RNF183	0.42	3.02	8.13	0.01	ENSG00000165188
PAPPA	1.04	-1.29	-2.44	0.05	ENSG00000182752
ASTN2	1.5	2.02	4.05	0.000106	ENSG00000148219
TRAF1	0.51	-1.79	-3.47	0.01	ENSG00000056558
ZBTB26	3.65	-1.14	-2.2	0.00717	ENSG00000171448
MVB12B	1.58	1.16	2.23	0.02	ENSG00000196814
FAM78A	7	1.52	2.88	1.88e-05	ENSG00000126882
PLPP7	1.44	1.96	3.9	9.93e-05	ENSG00000160539
PRRT1B	3.83	1.95	3.86	0.000391	ENSG00000283526
AK8	0.44	1.6	3.03	0.05	ENSG00000165695
gene:ENSG00000285245	0.98	5.26	38.38	2.76e-06	ENSG00000285245
ADAMTS13	0.72	1.58	2.99	0.02	ENSG00000160323
FAM163B	0.26	5.48	44.57	0.02	ENSG00000196990
SARDH	0.34	1.6	3.03	0.02	ENSG00000123453
PAEP	4.67	2.29	4.9	0.03	ENSG00000122133
AGPAT2	65.11	1.01	2.01	2.95e-05	ENSG00000169692
PTGDS	30.92	1.47	2.78	0.00022	ENSG00000107317
ABCA2	6.57	1.56	2.94	2.17e-07	ENSG00000107331
ENTPD2	19.14	1.94	3.83	8.61e-09	ENSG00000054179
SAPCD2	53.32	1.02	2.03	1.59e-05	ENSG00000186193
MAN1B1	31.94	1.06	2.08	9.07e-08	ENSG00000177239
DPP7	30.96	1.58	2.99	1.05e-05	ENSG00000176978
GRIN1	0.64	1.55	2.93	0.01	ENSG00000176884
CALML5	1.62	3.44	10.85	0.0008	ENSG00000178372
ASB13	15.11	1.08	2.11	0.000199	ENSG00000196372
PFKFB3	11.61	1.42	2.68	0.000656	ENSG00000170525
SFMBT2	2.44	3.15	8.89	3.35e-06	ENSG00000198879
CELF2	0.11	2.07	4.21	0.04	ENSG00000048740
HACD1	2.84	-1.23	-2.34	0.00572	ENSG00000165996
PTCHD3	0.14	3	8.02	0.03	ENSG00000182077
EPC1	2.89	-1.04	-2.05	0.00554	ENSG00000120616
NRP1	53.31	1.27	2.4	9.07e-07	ENSG00000099250
FRMPD2	0.15	-2.25	-4.76	0.02	ENSG00000170324
AGAP6	3.78	-1.3	-2.46	0.00169	ENSG00000204149
ASAH2	0.86	-2.73	-6.63	3.65e-05	ENSG00000188611
PHYHIPL	3.91	-1.06	-2.09	0.03	ENSG00000165443
HKDC1	2.59	-1.83	-3.55	0.000715	ENSG00000156510
CHST3	2.22	-1.54	-2.91	0.000483	ENSG00000122863
SPOCK2	0.26	-1.81	-3.5	0.01	ENSG00000107742
AGAP5	2.41	-1.63	-3.08	0.03	ENSG00000172650
FUT11	8.97	1.14	2.2	0.000794	ENSG00000196968
NUTM2E	1.1	-1.52	-2.87	0.00179	ENSG00000228570
PLAC9	3.48	-1.45	-2.74	0.02	ENSG00000189129
MAT1A	1.45	1.2	2.29	0.04	ENSG00000151224
SNCG	1.92	-2.46	-5.48	0.00221	ENSG00000173267
ADIRF	56.39	-1.11	-2.16	0.02	ENSG00000148671
IFIT2	1.88	3.24	9.47	5.36e-07	ENSG00000119922
IFIT3	2.3	4.43	21.53	3.7e-11	ENSG00000119917
IFIT1	14.39	2.89	7.39	5.33e-07	ENSG00000185745
SLC16A12	1.07	-1.97	-3.93	0.0063	ENSG00000152779
PCGF5	1.22	1.17	2.26	0.02	ENSG00000180628
HECTD2	0.18	2.78	6.86	0.00777	ENSG00000165338
PPP1R3C	0.26	5.23	37.48	0.02	ENSG00000119938
PLCE1	2.11	1.46	2.76	6.08e-05	ENSG00000138193
SORBS1	7.65	-1.06	-2.08	0.000673	ENSG00000095637
ARHGAP19-SLIT1	0.38	2.92	7.57	0.02	ENSG00000269891
CNNM1	0.52	1.58	2.98	0.02	ENSG00000119946
gene:ENSG00000255339	3.55	2.09	4.26	0.00244	ENSG00000255339
PDZD7	7.32	1.15	2.21	0.00271	ENSG00000186862
SFXN3	69.91	1.1	2.15	0.000115	ENSG00000107819
PITX3	1.3	1.51	2.85	0.04	ENSG00000107859
BORCS7-ASMT	0.32	-5.53	-46.3	0.04	ENSG00000270316
C10orf82	1.44	2.41	5.32	0.00553	ENSG00000165863
HSPA12A	0.4	1.11	2.16	0.05	ENSG00000165868
HTRA1	3.3	1.29	2.45	0.04	ENSG00000166033
CUZD1	0.68	-1.91	-3.76	0.01	ENSG00000138161
CPXM2	0.62	4.78	27.55	0.000111	ENSG00000121898
LHPP	17.65	1.16	2.23	2.03e-05	ENSG00000107902
ADAM12	9.99	3.68	12.83	0.000233	ENSG00000148848
MGMT	1.9	6.69	103	4.96e-08	ENSG00000170430
TCERG1L	0.24	4.23	18.8	0.00438	ENSG00000176769
BNIP3	145.63	1.29	2.44	6.07e-05	ENSG00000176171
DPYSL4	0.51	3.32	10	0.00801	ENSG00000151640
PWWP2B	243.86	1.15	2.23	1.73e-08	ENSG00000171813
KNDC1	0.1	2.31	4.96	0.00293	ENSG00000171798
PRAP1	2.87	-2.35	-5.1	0.0025	ENSG00000165828
IFITM1	64.54	3.77	13.6	4.15e-08	ENSG00000185885
IFITM3	69.59	-1.02	-2.03	0.01	ENSG00000142089
IRF7	27.33	1.76	3.39	3.35e-05	ENSG00000185507
MUC6	0.23	-1.93	-3.81	0.00771	ENSG00000184956
IGF2	4364.38	1.83	3.56	7.19e-05	ENSG00000167244
HBE1	4.86	2.13	4.37	0.00742	ENSG00000213931
CNGA4	1.56	1.7	3.24	0.05	ENSG00000132259
CCKBR	269.8	1.42	2.68	1.29e-07	ENSG00000110148
OVCH2	2.7	-2.34	-5.06	0.000351	ENSG00000183378
STK33	2.49	-1.03	-2.04	0.03	ENSG00000130413
C11orf16	1.73	-1.91	-3.76	0.000501	ENSG00000176029
GALNT18	19.08	2.03	4.09	6.17e-05	ENSG00000110328
SPON1	0.3	-1.51	-2.85	0.05	ENSG00000262655
CYP2R1	0.47	2.7	6.51	0.04	ENSG00000186104
CALCB	0.89	3.85	14.38	0.00042	ENSG00000175868
NCR3LG1	3.29	-1.8	-3.49	2.93e-05	ENSG00000188211
OTOG	0.55	1.53	2.89	0.00327	ENSG00000188162
PTPN5	0.23	2.27	4.81	0.03	ENSG00000110786
GAS2	0.48	-1.66	-3.17	0.02	ENSG00000148935
gene:ENSG00000285283	2.32	7.4	169.31	0.000722	ENSG00000285283
gene:ENSG00000284969	2.19	-1.94	-3.83	0.03	ENSG00000284969
LMO2	4.05	-1.6	-3.03	0.00344	ENSG00000135363
PRR5L	4.23	-1.32	-2.5	0.00246	ENSG00000135362
CD82	1.82	1.66	3.16	0.02	ENSG00000085117
TP53I11	43.16	-1.43	-2.69	2.99e-10	ENSG00000175274
FNBP4	34.64	-1.11	-2.15	1.84e-07	ENSG00000109920
YPEL4	5.17	-1.5	-2.84	0.00739	ENSG00000166793
gene:ENSG00000288534	8.24	-1.04	-2.05	0.02	ENSG00000288534
ZFP91-CNTF	5.03	2.27	4.81	8.63e-05	ENSG00000255073
TMEM132A	97.31	1.03	2.04	1.65e-08	ENSG00000006118
SLC15A3	1.1	2.4	5.26	0.000942	ENSG00000110446
VWCE	5.82	1.18	2.26	0.00367	ENSG00000167992
TKFC	10.36	1.12	2.18	3.72e-05	ENSG00000149476
gene:ENSG00000256591	13.74	1.08	2.11	0.02	ENSG00000256591
EML3	28.44	1.14	2.2	2.9e-06	ENSG00000149499
CCDC88B	16.5	1.9	3.73	0.000266	ENSG00000168071
CTSF	7.96	1.13	2.19	0.00877	ENSG00000174080
ALDH3B1	4.76	1.03	2.04	0.00437	ENSG00000006534
LRP5	48.17	1.02	2.03	0.000132	ENSG00000162337
GAL	22.49	-1.37	-2.59	0.000724	ENSG00000069482
CPT1A	8.41	-1.14	-2.21	0.00273	ENSG00000110090
PDE2A	2.5	-1.1	-2.14	0.01	ENSG00000186642
KCNE3	13.31	-1.18	-2.27	0.000324	ENSG00000175538
DGAT2	0.18	2.22	4.65	0.00652	ENSG00000062282
WNT11	61.31	1.1	2.14	0.000131	ENSG00000085741
GVQW3	1.06	-1.27	-2.42	0.00181	ENSG00000179240
KCTD14	50.94	-2.53	-5.8	4.04e-13	ENSG00000151364
TENM4	0.15	2.89	7.41	0.000176	ENSG00000149256
CREBZF	27.13	-1.02	-2.03	8.13e-06	ENSG00000137504
SYTL2	0.7	-1.63	-3.09	0.00141	ENSG00000137501
ME3	0.45	-2.33	-5.01	0.00387	ENSG00000151376
CFAP300	10.08	-1.09	-2.12	0.00627	ENSG00000137691
MMP1	0.35	5.62	49.14	0.00785	ENSG00000196611
DYNC2H1	7.38	-1.24	-2.36	4.23e-07	ENSG00000187240
CASP4	10.15	-1.58	-2.98	0.04	ENSG00000196954
CASP1	0.4	-2.38	-5.2	0.05	ENSG00000137752
CARD16	13.88	-1.77	-3.4	0.04	ENSG00000204397
ZC3H12C	2.13	-1.65	-3.15	0.000592	ENSG00000149289
HOATZ	0.36	-1.76	-3.39	0.05	ENSG00000183644
gene:ENSG00000258529	0.59	3.5	11.3	0.00239	ENSG00000258529
HSPB2-C11orf52	4.76	1.17	2.24	0.04	ENSG00000254445
PIH1D2	0.43	-1.64	-3.11	0.03	ENSG00000150773
TTC12	6.05	-1.15	-2.21	0.00371	ENSG00000149292
NNMT	1.06	-3.68	-12.79	0.000404	ENSG00000166741
IL10RA	1.4	3.54	11.59	5.17e-08	ENSG00000110324
TMPRSS4	0.1	3.5	11.34	0.0055	ENSG00000137648
MPZL3	3.81	2.56	5.88	1.97e-08	ENSG00000160588
TREH	0.31	1.92	3.79	0.04	ENSG00000118094
OAF	87.7	-1.07	-2.1	0.00103	ENSG00000184232
TBCEL	1.31	2.84	7.16	8.98e-05	ENSG00000154114
OR8G5	1.13	-1.4	-2.64	0.04	ENSG00000255298
ESAM	7.55	-1.45	-2.73	0.04	ENSG00000149564
MSANTD2	5.74	-1.42	-2.68	0.000225	ENSG00000120458
TMEM218	0.23	4.94	30.71	0.000584	ENSG00000150433
FLI1	1.7	-1.2	-2.3	0.03	ENSG00000151702
KCNJ5	1.16	-1.69	-3.23	0.00886	ENSG00000120457
IGSF9B	8.27	-2.32	-5.01	5.17e-09	ENSG00000080854
JAM3	82.43	-2.57	-5.92	2.79e-14	ENSG00000166086
GLB1L3	2.53	-1.35	-2.55	0.00107	ENSG00000166105
SLC6A12	1.82	2.1	4.29	0.00433	ENSG00000111181
B4GALNT3	22.92	1.55	2.93	2.07e-07	ENSG00000139044
WNT5B	1.47	2.47	5.56	0.01	ENSG00000111186
IFFO1	4.46	-3.55	-11.69	5.54e-10	ENSG00000010295
gene:ENSG00000285238	0.28	-6.84	-114.41	0.00738	ENSG00000285238
P3H3	3.89	2.11	4.3	2.44e-05	ENSG00000110811
DPPA3	30.34	3.41	10.62	1.12e-09	ENSG00000187569
SLC2A3	1017.72	1.02	2.03	0.000507	ENSG00000059804
FAM90A1	0.85	-1.88	-3.68	0.01	ENSG00000171847
CLEC2D	1.03	-1.63	-3.1	0.00122	ENSG00000069493
OLR1	53.26	-1.58	-3	1.71e-10	ENSG00000173391
TMEM52B	12.23	-2.39	-5.25	6.56e-12	ENSG00000165685
KLRD1	0.47	-2.11	-4.32	1.09e-05	ENSG00000134539
EIF2S3B	1.48	8.16	285.14	0.000119	ENSG00000180574
TAS2R20	0.64	-2.41	-5.3	0.00308	ENSG00000255837
SMCO3	0.3	-4.97	-31.43	0.04	ENSG00000179256
PIK3C2G	2.9	-1.76	-3.39	0.000303	ENSG00000139144
SLCO1B3	0.81	-3.22	-9.33	0.000426	ENSG00000111700
SLCO1A2	0.39	-1.73	-3.33	0.00185	ENSG00000084453
REP15	1.47	-1.91	-3.76	0.02	ENSG00000174236
FAR2	33.82	-1.26	-2.4	0.00118	ENSG00000064763
RESF1	15.34	-1.05	-2.07	9.16e-05	ENSG00000174718
CPNE8	17.51	-1.02	-2.03	8.21e-05	ENSG00000139117
MUC19	0.36	-3.19	-9.13	2.82e-10	ENSG00000205592
YAF2	2.16	-1.04	-2.06	0.01	ENSG00000015153
PRICKLE1	0.86	-1.35	-2.54	0.03	ENSG00000139174
ADAMTS20	62.53	-2.27	-4.83	1.97e-08	ENSG00000173157
AMIGO2	2.51	-1.02	-2.03	0.04	ENSG00000139211
FKBP11	5.49	-1.47	-2.76	0.00066	ENSG00000134285
TUBA1A	109.66	-1.11	-2.17	2.64e-07	ENSG00000167552
KRT6A	0.36	5.73	53.24	0.00964	ENSG00000205420
SPRYD3	27.52	1.31	2.47	8.1e-08	ENSG00000167778
PMEL	551.17	1.07	2.1	0.00451	ENSG00000185664
gene:ENSG00000144785	19.53	-1.92	-3.78	1.32e-05	ENSG00000144785
TAC3	10.8	-2.09	-4.25	2.23e-06	ENSG00000166863
LRIG3	1.14	2.13	4.38	0.00233	ENSG00000139263
DPY19L2	1.43	-1.79	-3.46	0.00271	ENSG00000177990
MSRB3	0.8	-1.18	-2.26	0.04	ENSG00000174099
HMGA2	7.78	-2.19	-4.56	1.93e-07	ENSG00000149948
PTPRB	0.26	-3.02	-8.1	4.85e-05	ENSG00000127329
PTPRR	0.14	-2.59	-6.04	0.04	ENSG00000153233
TRHDE	1.46	4.7	25.95	6.31e-10	ENSG00000072657
GLIPR1	6.68	-1.35	-2.55	0.00239	ENSG00000139278
SYT1	5.73	-1.44	-2.72	1.15e-06	ENSG00000067715
OTOGL	1.98	-2.37	-5.15	3.87e-08	ENSG00000165899
PTPRQ	0.09	-2.4	-5.27	0.03	ENSG00000139304
LIN7A	3.3	-3.18	-9.05	4.71e-08	ENSG00000111052
NTS	0.37	-3.48	-11.18	0.03	ENSG00000133636
DUSP6	29.7	-1.47	-2.76	5.17e-08	ENSG00000139318
POC1B-GALNT4	2.27	-1.37	-2.58	0.02	ENSG00000259075
LUM	6.34	-1.46	-2.75	0.000971	ENSG00000139329
HAL	0.24	-2.13	-4.38	0.02	ENSG00000084110
ANO4	0.82	-2.56	-5.89	0.000144	ENSG00000151572
GLT8D2	1.77	-1.19	-2.29	0.04	ENSG00000120820
EID3	1.65	-1.61	-3.05	0.04	ENSG00000255150
OAS1	3.19	3.68	12.82	5.36e-06	ENSG00000089127
OAS3	9.76	3.51	11.37	2.15e-08	ENSG00000111331
OAS2	0.93	4.66	25.29	7.39e-09	ENSG00000111335
SRRM4	0.55	-1.49	-2.81	0.01	ENSG00000139767
OASL	1.06	2.26	4.79	0.00136	ENSG00000135114
gene:ENSG00000256861	5.36	-1.85	-3.59	0.02	ENSG00000256861
CCDC62	0.65	-2.85	-7.2	8.8e-05	ENSG00000130783
RFLNA	4.01	1.86	3.62	0.01	ENSG00000178882
NCOR2	145.11	1.22	2.33	1.8e-08	ENSG00000196498
FZD10	0.94	4.89	29.66	9.18e-05	ENSG00000111432
ZNF891	2.28	-1.28	-2.42	8.83e-05	ENSG00000214029
ZNF10	3.54	-1.15	-2.23	0.00706	ENSG00000256223
SACS	5.05	-1.21	-2.31	1.36e-07	ENSG00000151835
TNFRSF19	14.19	-1.06	-2.09	0.03	ENSG00000127863
gene:ENSG00000273167	0.71	1.76	3.39	0.04	ENSG00000273167
WASF3	2.09	1.18	2.27	0.03	ENSG00000132970
PDX1	0.3	2.37	5.18	0.03	ENSG00000139515
FLT1	24.28	2.5	5.65	0.00357	ENSG00000102755
POSTN	0.15	-3.98	-15.8	0.02	ENSG00000133110
LHFPL6	16.62	1.91	3.75	6.08e-08	ENSG00000183722
RGCC	9.69	-1.98	-3.94	0.000258	ENSG00000102760
EPSTI1	4.62	1.12	2.18	0.04	ENSG00000133106
LRRC63	0.38	-2.23	-4.7	0.00182	ENSG00000173988
KCNRG	0.72	-2.22	-4.65	0.02	ENSG00000198553
KLF12	1.19	-1.18	-2.26	0.03	ENSG00000118922
SCEL	0.66	-2.1	-4.29	0.00943	ENSG00000136155
POU4F1	6.67	1.45	2.72	0.00148	ENSG00000152192
CLYBL	0.56	1.57	2.97	0.00738	ENSG00000125246
NALCN	0.27	-1.25	-2.37	0.04	ENSG00000102452
ITGBL1	18.77	-1.76	-3.4	1.7e-09	ENSG00000198542
FGF14	0.4	-2.71	-6.56	6.99e-06	ENSG00000102466
CCDC168	0.26	-2.34	-5.07	0.000158	ENSG00000175820
BIVM-ERCC5	0.29	-6.38	-83.11	0.00947	ENSG00000270181
ARGLU1	114.48	-1.23	-2.35	2.01e-07	ENSG00000134884
LIG4	12.78	-1.14	-2.21	1.73e-06	ENSG00000174405
RAB20	161.17	1.09	2.13	1.29e-06	ENSG00000139832
MCF2L	1.76	1.74	3.34	1.92e-05	ENSG00000126217
POTEM	2.87	-1.79	-3.47	0.00235	ENSG00000222036
BCL2L2-PABPN1	13.54	-1.07	-2.1	0.02	ENSG00000258643
MYH6	0.33	-2.31	-4.96	0.0052	ENSG00000197616
DHRS2	6.13	-1.63	-3.09	0.01	ENSG00000100867
MDP1	2.2	-1.98	-3.94	0.01	ENSG00000213920
gene:ENSG00000203546	1.05	2.5	5.67	0.00372	ENSG00000203546
EGLN3	139.02	1.04	2.06	4.21e-06	ENSG00000129521
NKX2-8	0.74	4.11	17.27	0.00108	ENSG00000136327
MIPOL1	0.23	1.67	3.18	0.04	ENSG00000151338
LRFN5	0.97	-2.92	-7.57	4e-07	ENSG00000165379
PRPF39	29.51	-1.24	-2.36	6.86e-10	ENSG00000185246
ABHD12B	3.42	-2.55	-5.85	4.21e-06	ENSG00000131969
GPR137C	1.05	-1.21	-2.31	0.03	ENSG00000180998
TBPL2	0.3	-3.34	-10.11	0.04	ENSG00000182521
ESR2	1.03	-2.41	-5.33	9.13e-07	ENSG00000140009
CHURC1-FNTB	4.47	3.11	8.61	5.63e-05	ENSG00000125954
GPHN	12.06	1.52	2.87	3.97e-06	ENSG00000171723
RDH12	1.81	-1.84	-3.57	0.002	ENSG00000139988
SYNJ2BP-COX16	7.83	-3.06	-8.36	6.31e-10	ENSG00000258644
RBM25	60.71	-1.04	-2.06	7.56e-08	ENSG00000119707
ALDH6A1	22.33	1.11	2.16	8.1e-08	ENSG00000119711
FOS	57.63	1.31	2.48	7.8e-06	ENSG00000170345
ISM2	102.58	2.91	7.51	6.16e-19	ENSG00000100593
NRXN3	0.98	-1.67	-3.18	0.00217	ENSG00000021645
DIO2	1.68	-3.57	-11.92	1.8e-09	ENSG00000211448
PTPN21	31.94	-1.09	-2.13	2.17e-07	ENSG00000070778
KCNK13	0.77	3.2	9.21	0.00326	ENSG00000152315
UNC79	0.46	-2.33	-5.03	0.00153	ENSG00000133958
COX8C	24.13	-1.44	-2.71	0.04	ENSG00000187581
IFI27	9.62	3.73	13.25	3.71e-12	ENSG00000165949
SYNE3	1.36	1.38	2.61	0.00143	ENSG00000176438
BDKRB2	9.43	-1.21	-2.32	0.000929	ENSG00000168398
BDKRB1	1.61	-1.37	-2.58	0.05	ENSG00000100739
EML1	1.68	1.32	2.49	0.01	ENSG00000066629
DEGS2	10.08	1.29	2.44	0.02	ENSG00000168350
ZBTB42	8.99	1.01	2.01	0.00377	ENSG00000179627
JAG2	7.07	1.19	2.28	0.00114	ENSG00000184916
NUDT14	19.38	1.11	2.15	0.00111	ENSG00000183828
CRIP1	41.77	-1.06	-2.09	0.000838	ENSG00000213145
GOLGA8S	0.34	-3.09	-8.52	0.00065	ENSG00000261739
MAGEL2	4.55	2.68	6.41	0.00259	ENSG00000254585
NDN	107.46	2.25	4.77	4.33e-05	ENSG00000182636
GABRA5	0.12	4.62	24.58	0.05	ENSG00000186297
GABRG3	1.31	-3.37	-10.37	0.000387	ENSG00000182256
GOLGA8M_1	0.72	-1.6	-3.03	0.01	ENSG00000188626
ENTREP2	2.63	3.7	13.04	2.71e-12	ENSG00000104059
GOLGA8J	0.59	-2.3	-4.94	0.00405	ENSG00000179938
GOLGA8H	0.67	-1.98	-3.95	0.01	ENSG00000261794
PGBD4	2.93	-1.18	-2.26	0.00613	ENSG00000182405
KATNBL1	28.47	-1.35	-2.55	8.61e-09	ENSG00000134152
GOLGA8B	23.29	-1.15	-2.22	0.00322	ENSG00000215252
GJD2	0.86	-2.49	-5.63	0.00109	ENSG00000159248
ACTC1	48.67	-1.94	-3.83	2.02e-07	ENSG00000159251
PLCB2	5.8	-1.03	-2.04	0.01	ENSG00000137841
IVD	11.78	-3.7	-13.04	1.62e-37	ENSG00000128928
ITPKA	5.28	1.09	2.13	0.02	ENSG00000137825
CAPN3	0.57	-1.38	-2.61	0.04	ENSG00000092529
gene:ENSG00000285942	0.41	4.67	25.43	0.00506	ENSG00000285942
GATM	1.96	2.16	4.46	3.99e-05	ENSG00000171766
CEP152	5.21	-1	-2	0.000828	ENSG00000103995
ATP8B4	0.49	-1.63	-3.1	0.00251	ENSG00000104043
USP50	0.48	-2.96	-7.77	0.000419	ENSG00000170236
GLDN	9.73	-1.87	-3.66	4.13e-06	ENSG00000186417
DMXL2	28.58	-1.18	-2.27	1.8e-09	ENSG00000104093
LYSMD2	5.02	-1.45	-2.74	0.00332	ENSG00000140280
ATOSA	9.96	-1.12	-2.17	3.73e-05	ENSG00000047346
PIERCE2	1.11	-2.51	-5.69	0.00939	ENSG00000261652
DNAAF4	1.8	-1.77	-3.41	0.00488	ENSG00000256061
TEX9	4.61	-1.4	-2.63	0.000216	ENSG00000151575
gene:ENSG00000259316	18.39	1.12	2.18	0.00116	ENSG00000259316
CALML4	1.17	-1.2	-2.3	0.04	ENSG00000129007
SPESP1	35.91	2.33	5.03	0.00696	ENSG00000258484
LRRC49	0.9	-1.51	-2.84	0.00365	ENSG00000137821
GOLGA6B	0.17	-3.06	-8.35	0.02	ENSG00000215186
NEO1	9.64	1.83	3.56	8.93e-06	ENSG00000067141
HCN4	0.43	3.49	11.21	3.03e-06	ENSG00000138622
CYP1A1	14.53	-1.35	-2.55	0.000613	ENSG00000140465
NRG4	0.75	-1.87	-3.65	0.0094	ENSG00000169752
ADAMTS7	5.68	1.12	2.17	0.000851	ENSG00000136378
ST20-MTHFS	12.48	-1.59	-3.02	0.000665	ENSG00000259332
GOLGA6L10	1.66	-1.27	-2.41	0.02	ENSG00000278662
AP3B2	0.24	1.59	3.01	0.00488	ENSG00000103723
HOMER2	1.55	-1.47	-2.78	0.01	ENSG00000103942
RLBP1	2.42	-3.34	-10.15	6.56e-05	ENSG00000140522
IDH2	368	1.1	2.15	1.41e-08	ENSG00000182054
gene:ENSG00000284946	8.03	-1.41	-2.66	0.000248	ENSG00000284946
SLCO3A1	5.35	-1.19	-2.27	0.00022	ENSG00000176463
HBA2	1.72	-2.31	-4.95	0.02	ENSG00000188536
CHTF18	45.51	1.17	2.25	0.00147	ENSG00000127586
LMF1	0.26	3.57	11.85	0.00015	ENSG00000103227
SOX8	0.1	3.45	10.9	0.03	ENSG00000005513
CACNA1H	1.56	6.48	89.33	1.18e-10	ENSG00000196557
HS3ST6	3.13	1.42	2.67	0.03	ENSG00000162040
CASKIN1	3.09	1.82	3.52	6.98e-05	ENSG00000167971
BRICD5	6.85	-1.21	-2.32	0.04	ENSG00000182685
gene:ENSG00000260272	1.62	1.61	3.05	0.04	ENSG00000260272
PRSS21	4.62	1.45	2.74	0.00726	ENSG00000007038
gene:ENSG00000289281	2.71	-1.97	-3.92	0.02	ENSG00000289281
THOC6	94.63	1.01	2.01	1.97e-06	ENSG00000131652
ZNF213	8.19	1.25	2.37	2.08e-05	ENSG00000085644
gene:ENSG00000290183	1.16	-3.04	-8.23	0.02	ENSG00000290183
TIGD7	1.08	-2.49	-5.64	0.000241	ENSG00000140993
GLIS2	46.6	1.54	2.9	2.99e-12	ENSG00000126603
VASN	36.98	1.36	2.56	7.39e-09	ENSG00000168140
SEC14L5	0.58	1.71	3.26	0.03	ENSG00000103184
GRIN2A	0.03	3.08	8.44	0.03	ENSG00000183454
CIITA	0.26	-1.28	-2.42	0.02	ENSG00000179583
NPIPB2	0.85	-1.16	-2.23	0.05	ENSG00000234719
NPIPA3	0.66	2.37	5.16	0.03	ENSG00000224712
NPIPA2	2.28	1.19	2.29	0.05	ENSG00000254852
NPIPA8	0.72	-2.99	-7.93	0.02	ENSG00000214940
gene:ENSG00000260342	11.12	1.49	2.8	0.03	ENSG00000260342
SCNN1G	6.09	1.75	3.37	0.02	ENSG00000166828
SCNN1B	2.38	2.17	4.5	0.01	ENSG00000168447
PRKCB	0.7	3.06	8.36	0.000147	ENSG00000166501
SBK1	3.58	1.26	2.39	0.01	ENSG00000188322
NPIPB6	1.03	-2.89	-7.4	0.00618	ENSG00000198156
APOBR	57.17	1.13	2.19	0.02	ENSG00000184730
NPIPB9	0.98	-2.78	-6.86	0.00317	ENSG00000196993
ZG16	0.8	-2.28	-4.87	0.00289	ENSG00000174992
ASPHD1	6.79	1.23	2.35	0.00675	ENSG00000174939
gene:ENSG00000285043	4.05	1.3	2.46	0.00763	ENSG00000285043
ALDOA	1382.16	1.16	2.24	1.8e-07	ENSG00000149925
SULT1A3	5.74	-1.21	-2.31	0.03	ENSG00000261052
PRSS8	317.54	1.42	2.67	3.52e-09	ENSG00000052344
PYCARD	5.69	1.73	3.32	0.00222	ENSG00000103490
ZNF423	0.54	3.13	8.78	0.000125	ENSG00000102935
NOD2	0.65	4.47	22.14	1.05e-05	ENSG00000167207
GNAO1	0.37	1.57	2.97	0.02	ENSG00000087258
MT4	17.82	-1.87	-3.64	0.00101	ENSG00000102891
MT1F	6.09	-1.13	-2.19	0.02	ENSG00000198417
MT1X	1.78	-2.26	-4.78	0.00312	ENSG00000187193
CX3CL1	1.7	1.38	2.61	0.02	ENSG00000006210
NRN1L	17.06	1.49	2.8	0.00497	ENSG00000188038
SMPD3	2.42	1.77	3.42	0.000185	ENSG00000103056
gene:ENSG00000272617	11.66	-3.21	-9.27	4.47e-06	ENSG00000272617
FCSK	8.34	1.34	2.54	4.12e-06	ENSG00000157353
MTSS2	166.2	1.13	2.19	5.77e-07	ENSG00000132613
CALB2	10.7	2.72	6.57	2.97e-08	ENSG00000172137
gene:ENSG00000261611	0.91	-2.07	-4.2	0.02	ENSG00000261611
NPIPB15	3.48	-4.21	-18.56	4.79e-09	ENSG00000196436
FA2H	1.66	1.17	2.25	0.05	ENSG00000103089
CHST6	3.3	-1.03	-2.04	0.02	ENSG00000183196
CRISPLD2	53.82	1.66	3.16	4.61e-10	ENSG00000103196
FOXC2	1.96	3.55	11.72	1.29e-05	ENSG00000176692
FOXL1	0.18	4.51	22.83	0.00273	ENSG00000176678
C16orf95	4.18	1.14	2.21	0.00891	ENSG00000260456
CA5A	0.41	-4.03	-16.31	0.01	ENSG00000174990
CYBA	145.82	1.26	2.4	0.000274	ENSG00000051523
PIEZO1	117.78	1.04	2.06	3.27e-09	ENSG00000103335
SLC22A31	8.91	1.54	2.9	0.002	ENSG00000259803
CPNE7	3.44	-2.68	-6.4	4.52e-07	ENSG00000178773
RFLNB	11.23	3.32	9.96	1.11e-14	ENSG00000183688
SERPINF1	72.3	1.1	2.14	0.000596	ENSG00000132386
HIC1	3.14	1.14	2.21	0.01	ENSG00000177374
SHPK	41.46	1.04	2.06	8.56e-07	ENSG00000197417
SPNS2	23.48	2.93	7.6	1.73e-16	ENSG00000183018
CXCL16	25.64	1.14	2.2	0.000187	ENSG00000161921
GLTPD2	1.89	-1.4	-2.63	0.04	ENSG00000182327
CHRNE	4.29	-2.07	-4.19	1.24e-05	ENSG00000108556
ZNF594	5.08	-1.08	-2.12	0.00405	ENSG00000180626
XAF1	0.36	4.77	27.28	7.33e-05	ENSG00000132530
SLC2A4	5.09	1.07	2.1	0.02	ENSG00000181856
KCTD11	16.4	1.06	2.09	0.000566	ENSG00000213859
TNK1	4.46	1.98	3.95	0.000104	ENSG00000174292
CD68	2.71	1.55	2.92	0.01	ENSG00000129226
ALOX12B	0.61	-2.22	-4.64	0.02	ENSG00000179477
PIK3R5	0.73	1.47	2.76	0.03	ENSG00000141506
GAS7	19.01	1.12	2.18	4.63e-05	ENSG00000007237
MYOCD	3.06	-1.64	-3.11	0.000423	ENSG00000141052
HS3ST3A1	5.72	1.25	2.38	0.00306	ENSG00000153976
FBXW10B	0.22	-1.46	-2.74	0.05	ENSG00000241322
ADORA2B	9.2	-1.46	-2.74	0.000437	ENSG00000170425
gene:ENSG00000266302	0.13	3.03	8.16	0.03	ENSG00000266302
gene:ENSG00000264187	1.78	7.32	160.21	0.00068	ENSG00000264187
RASD1	3.15	-1.9	-3.73	0.00878	ENSG00000108551
SARM1	1.46	-1.3	-2.47	0.00235	ENSG00000004139
ALDOC	31.27	1.28	2.42	7.74e-05	ENSG00000109107
PIPOX	0.21	-2.44	-5.44	0.03	ENSG00000179761
ANKRD13B	9.66	1	2	0.00327	ENSG00000198720
SLFN5	1.69	4.04	16.49	2.99e-12	ENSG00000166750
SLFN11	5.28	3.2	9.16	0.000213	ENSG00000172716
SLFN12L	0.04	4.92	30.26	0.02	ENSG00000205045
TBC1D3E	1.26	-5.59	-48.31	0.000143	ENSG00000278599
GSDMB	5.83	-1.02	-2.02	0.00624	ENSG00000073605
TNS4	7.92	-1.9	-3.73	5.2e-05	ENSG00000131746
gene:ENSG00000264058	1.53	-1.61	-3.06	0.00223	ENSG00000264058
KRT222	1.28	-1.39	-2.61	0.05	ENSG00000213424
KRTAP17-1	0.51	4.43	21.62	0.04	ENSG00000186860
CCR10	1.56	-1.79	-3.45	0.00503	ENSG00000184451
WNK4	1.39	-1.32	-2.5	0.03	ENSG00000126562
CNTD1	0.74	-1.51	-2.85	0.02	ENSG00000176563
IFI35	4.2	1.83	3.54	0.00265	ENSG00000068079
RND2	18.91	1	2.01	0.000207	ENSG00000108830
C1QL1	5.15	1.59	3.02	0.0052	ENSG00000131094
ARL17B	4.92	-1.15	-2.22	0.00133	ENSG00000228696
LRRC37A	1.27	-1.58	-2.99	0.000453	ENSG00000176681
ARL17A	5.5	-1.39	-2.63	2.93e-08	ENSG00000185829
LRRC37A2	5.22	-1.19	-2.29	6.7e-05	ENSG00000238083
gene:ENSG00000259753	0.28	-3.92	-15.11	0.03	ENSG00000259753
HOXB2	13.49	-1.35	-2.54	0.000363	ENSG00000173917
NXPH3	8.94	1.14	2.2	8.65e-05	ENSG00000182575
ABCC3	0.38	-1.22	-2.32	0.04	ENSG00000108846
LUC7L3	72.26	-1	-2.01	1.39e-05	ENSG00000108848
gene:ENSG00000266086	7.35	-1.14	-2.21	0.03	ENSG00000266086
CSH2	0.6	-4.3	-19.66	0.01	ENSG00000213218
CD79B	0.64	-2.66	-6.3	0.00746	ENSG00000007312
ICAM2	0.51	-1.67	-3.19	0.02	ENSG00000108622
DDX5	181.48	-1.21	-2.31	1.71e-10	ENSG00000108654
LRRC37A3	0.61	-1.35	-2.55	0.02	ENSG00000176809
KCNJ2	0.81	-2.76	-6.8	0.000414	ENSG00000123700
SDK2	12.54	3.34	10.09	8.82e-11	ENSG00000069188
RAB37	1.38	1.23	2.35	0.04	ENSG00000172794
NHERF1	267.22	1.52	2.87	2.98e-14	ENSG00000109062
FADS6	2.24	1.18	2.27	0.04	ENSG00000172782
SLC16A5	18.95	1.04	2.05	0.00497	ENSG00000170190
ITGB4	358.07	1.06	2.08	4.26e-06	ENSG00000132470
CDK3	2.92	-1.56	-2.95	0.02	ENSG00000250506
FOXJ1	1.86	1.82	3.52	0.02	ENSG00000129654
TMC8	0.48	1.26	2.4	0.04	ENSG00000167895
DNAH17	0.19	-1.35	-2.55	0.04	ENSG00000187775
LGALS3BP	35.79	2.11	4.31	2.8e-07	ENSG00000108679
gene:ENSG00000262660	0.33	5.15	35.47	0.03	ENSG00000262660
MCRIP1	39.67	1.1	2.15	9.68e-07	ENSG00000225663
RAC3	102.1	1.11	2.15	3.57e-05	ENSG00000169750
DCXR	252.41	1.42	2.68	1.84e-11	ENSG00000169738
FASN	866.48	1.02	2.03	2.57e-06	ENSG00000169710
SLC16A3	253.3	1.35	2.55	2.63e-07	ENSG00000141526
RAB40B	16.11	2.71	6.56	4.61e-18	ENSG00000141542
PRELID3A	0.73	-1.84	-3.58	0.01	ENSG00000141391
CDH2	0.35	-1.56	-2.94	0.02	ENSG00000170558
DSG3	67.24	-3.64	-12.49	2.13e-44	ENSG00000134757
TTR	0.63	-3.66	-12.64	0.00327	ENSG00000118271
RNF165	0.19	1.7	3.25	0.03	ENSG00000141622
KATNAL2	0.25	-2.78	-6.87	0.000173	ENSG00000167216
gene:ENSG00000267228	1.23	-6.69	-103.28	0.00771	ENSG00000267228
TCF4	0.11	1.44	2.7	0.03	ENSG00000196628
PMAIP1	22.65	-1.36	-2.56	0.00137	ENSG00000141682
SERPINB5	14.42	-1.95	-3.86	4.16e-06	ENSG00000206075
PTGR3	0.55	1.81	3.5	0.00371	ENSG00000180011
TSHZ1	0.37	3.91	15.06	7.84e-06	ENSG00000179981
ZNF516	2.67	-2.72	-6.61	0.00236	ENSG00000101493
PARD6G	7.01	1.76	3.4	7.84e-06	ENSG00000178184
BSG	1122.01	1.21	2.32	3.31e-09	ENSG00000172270
HCN2	6.32	1.11	2.15	0.01	ENSG00000099822
FGF22	1.34	1.44	2.71	0.03	ENSG00000070388
FSTL3	730.8	2.18	4.52	6.29e-09	ENSG00000070404
KISS1R	3.54	1.59	3.01	0.00207	ENSG00000116014
REEP6	94.96	1.08	2.11	9.26e-06	ENSG00000115255
gene:ENSG00000267059	5.05	-2.27	-4.83	0.01	ENSG00000267059
gene:ENSG00000273734	0.77	5.73	52.95	0.01	ENSG00000273734
LINGO3	0.35	1.95	3.86	0.02	ENSG00000220008
gene:ENSG00000267001	17.7	1.32	2.49	0.01	ENSG00000267001
ZNF556	1.8	5.78	55.01	3.67e-11	ENSG00000172000
GNA15	0.72	-2.22	-4.67	0.01	ENSG00000060558
TEKTIP1	5.65	-1.29	-2.45	0.05	ENSG00000183397
TBXA2R	14.18	1.23	2.35	0.000147	ENSG00000006638
PLIN4	6.92	-1.19	-2.29	0.00578	ENSG00000167676
TUBB4A	39.25	1.52	2.88	4.13e-05	ENSG00000104833
CD70	2.25	2.11	4.32	0.01	ENSG00000125726
gene:ENSG00000268614	1.76	3.91	15.01	0.00497	ENSG00000268614
PRR36	4.74	1.14	2.21	0.00703	ENSG00000183248
SNAPC2	66.76	1.1	2.15	5.78e-09	ENSG00000104976
MUC16	0.23	-2.26	-4.79	2.42e-06	ENSG00000181143
ZNF559	3.35	-1.01	-2.01	0.01	ENSG00000188321
ZNF560	5.49	2.59	6	0.00857	ENSG00000198028
SHFL	4.03	1.78	3.43	0.00207	ENSG00000130813
ICAM4	4.24	2.12	4.35	4.42e-05	ENSG00000105371
ICAM5	8.38	1.72	3.29	7.81e-06	ENSG00000105376
gene:ENSG00000267303	0.39	-3.72	-13.19	0.04	ENSG00000267303
S1PR5	1.58	1.32	2.5	0.03	ENSG00000180739
DNM2	134.56	1.12	2.17	9.25e-08	ENSG00000079805
PRKCSH	440.27	1.11	2.15	4.57e-10	ENSG00000130175
ZNF439	1.74	2.26	4.77	0.0008	ENSG00000171291
ZNF563	1.09	3.94	15.32	0.000144	ENSG00000188868
gene:ENSG00000269693	0.39	-4.22	-18.67	0.000123	ENSG00000269693
RTBDN	13.14	1.09	2.13	0.00864	ENSG00000132026
EPHX3	6.25	-4.57	-23.74	5.52e-12	ENSG00000105131
CYP4F22	0.39	2.06	4.18	0.03	ENSG00000171954
BST2	75.59	2.8	6.95	1.04e-07	ENSG00000130303
TMEM221	0.37	-2.27	-4.84	0.02	ENSG00000188051
SLC27A1	13.79	1.02	2.02	5.06e-06	ENSG00000130304
B3GNT3	44.84	-1.79	-3.46	1.11e-06	ENSG00000179913
PIK3R2	117.76	1.04	2.06	6.23e-08	ENSG00000105647
CILP2	6.73	1.51	2.84	0.000761	ENSG00000160161
ZNF708	8.75	-1.19	-2.28	0.000217	ENSG00000182141
ZNF493	2.17	-1.52	-2.87	5.75e-05	ENSG00000196268
ZNF208	8.95	-1.81	-3.51	5.06e-05	ENSG00000160321
ZNF98	0.59	3.02	8.1	0.00851	ENSG00000197360
ZNF99	0.11	3.1	8.58	0.02	ENSG00000213973
ZNF730	3.42	-1.46	-2.76	0.05	ENSG00000183850
PLEKHF1	203.33	1.04	2.06	4.34e-07	ENSG00000166289
LRP3	4.08	1.92	3.78	1.34e-05	ENSG00000130881
GPI	144.64	1.26	2.39	8.17e-10	ENSG00000105220
FXYD3	13.77	-2.06	-4.17	1.76e-05	ENSG00000089356
ARHGAP33	4.03	1.19	2.29	0.00696	ENSG00000004777
KIRREL2	1.25	2.23	4.7	0.00207	ENSG00000126259
APLP1	15.73	1.06	2.08	0.00387	ENSG00000105290
LRFN3	11.42	1.07	2.11	0.000108	ENSG00000126243
ZNF793	2	-1.55	-2.92	0.01	ENSG00000188227
ZNF540	1.18	-1.53	-2.89	0.01	ENSG00000171817
WDR87	0.09	4.36	20.55	0.00985	ENSG00000171804
C19orf33	25.96	-1.8	-3.48	0.00416	ENSG00000167644
SPRED3	2.13	-1.01	-2.01	0.03	ENSG00000188766
ECH1	130.35	1.51	2.85	1.28e-09	ENSG00000104823
PAK4	87.17	1.32	2.5	7.16e-13	ENSG00000130669
IFNL3	1.08	3.28	9.7	0.00371	ENSG00000197110
IFNL2	0.48	3.53	11.53	0.03	ENSG00000183709
LRFN1	58.58	1.23	2.35	1.46e-06	ENSG00000128011
EID2	54.48	-1.09	-2.12	0.000404	ENSG00000176396
LGALS14	1.09	-5.57	-47.42	0.02	ENSG00000006659
BLVRB	123.78	1.1	2.14	4.13e-05	ENSG00000090013
ACTMAP	24.61	1.16	2.24	7.29e-05	ENSG00000188493
TGFB1	177.1	1.06	2.08	1.78e-06	ENSG00000105329
EXOSC5	27.67	1.06	2.09	1.13e-05	ENSG00000077348
BCKDHA	71.63	1.23	2.34	3.99e-08	ENSG00000248098
CXCL17	2.52	-2.78	-6.86	0.000893	ENSG00000189377
CEACAM1	4.64	-1.01	-2.01	0.05	ENSG00000079385
PSG1	6.95	-3.5	-11.29	1.96e-09	ENSG00000231924
PSG7	0.48	-2.08	-4.24	0.00592	ENSG00000221878
PSG11	1.83	-2.03	-4.09	0.02	ENSG00000243130
PSG9	21.54	1.79	3.45	0.05	ENSG00000183668
SRRM5	0.71	-1.82	-3.54	0.01	ENSG00000226763
ZNF112	4.68	-1.45	-2.73	0.00209	ENSG00000062370
BCAM	102.83	1.14	2.2	5.07e-07	ENSG00000187244
TRAPPC6A	72.15	1.51	2.84	4.53e-08	ENSG00000007255
C5AR1	1.52	-2.18	-4.53	0.03	ENSG00000197405
NOP53	336.66	1.3	2.47	2.04e-11	ENSG00000105373
PLA2G4C	0.25	-1.88	-3.67	0.03	ENSG00000105499
ODAD1	0.25	2.01	4.02	0.03	ENSG00000105479
DBP	2.26	2.07	4.2	2.47e-06	ENSG00000105516
RASIP1	2.86	-1.7	-3.24	0.02	ENSG00000105538
IZUMO1	1.38	-3.04	-8.24	0.000617	ENSG00000182264
LHB	24.44	-1.5	-2.82	0.02	ENSG00000104826
gene:ENSG00000267335	49.48	-1.39	-2.62	0.02	ENSG00000267335
CGB7	112.81	-1.41	-2.66	0.01	ENSG00000196337
KCNA7	1.84	-1.8	-3.48	0.00485	ENSG00000104848
RCN3	316.82	1.36	2.57	5.7e-08	ENSG00000142552
PRRG2	12.66	1.06	2.08	0.02	ENSG00000126460
FUZ	24.63	1.03	2.04	0.000124	ENSG00000010361
NAPSA	0.49	-1.8	-3.48	0.04	ENSG00000131400
MYBPC2	2.09	1.99	3.96	0.000614	ENSG00000086967
LRRC4B	2.94	2.19	4.58	0.00668	ENSG00000131409
SYT3	0.22	2.3	4.91	0.05	ENSG00000213023
C19orf81	0.96	3.31	9.93	0.01	ENSG00000235034
IGLON5	0.29	3.29	9.79	0.01	ENSG00000142549
ETFB	16.92	1.85	3.61	0.00079	ENSG00000105379
C19orf84	0.55	3.84	14.34	0.02	ENSG00000262874
SIGLEC6	163.22	1.84	3.58	0.000786	ENSG00000105492
ZNF175	13.27	1.3	2.46	3.81e-07	ENSG00000105497
SIGLEC5_1	236.59	2.37	5.18	0.02	ENSG00000268500
SIGLEC14	10.07	2.91	7.5	0.000807	ENSG00000254415
gene:ENSG00000269825	31.83	-1.3	-2.46	1.17e-07	ENSG00000269825
NLRP12	0.66	-1.59	-3.01	0.00972	ENSG00000142405
RPS9	1141.69	1.12	2.17	1.52e-08	ENSG00000170889
LAIR2	0.95	-3.09	-8.5	0.00888	ENSG00000167618
TNNI3	4.42	3.75	13.48	7.62e-06	ENSG00000129991
DNAAF3	2.68	1.35	2.55	0.01	ENSG00000167646
SYT5	4.82	2.03	4.08	0.000201	ENSG00000129990
PTPRH	1.16	1.21	2.31	0.05	ENSG00000080031
TMEM86B	2.67	1.31	2.47	0.02	ENSG00000180089
KMT5C	30.18	1.27	2.41	2.95e-11	ENSG00000133247
ZNF628	18.75	1.37	2.59	1.97e-08	ENSG00000197483
ZNF667	1.07	4.71	26.18	6.79e-05	ENSG00000198046
ZIM2	3.05	1.37	2.58	0.00414	ENSG00000269699
ZNF135	0.12	4.27	19.3	0.01	ENSG00000176293
ZSCAN18	4.24	1.28	2.43	0.02	ENSG00000121413
gene:ENSG00000283515	4.48	-1.48	-2.8	0.00258	ENSG00000283515
RSPO4	1.81	1.98	3.93	0.01	ENSG00000101282
HSPA12B	2.19	-1.78	-3.42	0.00245	ENSG00000132622
PLCB4	0.43	-2.38	-5.2	6.36e-05	ENSG00000101333
MACROD2	0.24	1.9	3.73	0.00661	ENSG00000172264
FLRT3	3.87	-1.24	-2.37	0.01	ENSG00000125848
SLC24A3	0.17	2.61	6.09	0.05	ENSG00000185052
XKR7	0.21	1.69	3.23	0.02	ENSG00000260903
gene:ENSG00000285382	5.86	1.27	2.42	0.00104	ENSG00000285382
SNTA1	25.48	1.29	2.45	7.67e-06	ENSG00000101400
CPNE1	294.94	1.36	2.57	6.71e-14	ENSG00000214078
VSTM2L	2.51	1.97	3.91	0.000474	ENSG00000132821
FAM83D	214.3	1.5	2.82	1.43e-07	ENSG00000101447
EMILIN3	0.49	1.98	3.96	0.00573	ENSG00000183798
FITM2	19.02	1.11	2.16	8.84e-06	ENSG00000197296
HNF4A	1.36	-1.6	-3.03	0.03	ENSG00000101076
PI3	0.97	4.83	28.54	0.03	ENSG00000124102
WFDC2	92.04	1.34	2.52	1.5e-08	ENSG00000101443
CDH22	0.19	3.44	10.84	0.00284	ENSG00000149654
SLC13A3	18.01	1.8	3.48	1.23e-09	ENSG00000158296
PEDS1-UBE2V1	84.85	1.95	3.87	1.28e-17	ENSG00000124208
PARD6B	30.87	1.03	2.05	1.07e-05	ENSG00000124171
TSHZ2	0.17	2.91	7.5	0.00795	ENSG00000182463
BMP7	62.01	1.19	2.27	2.81e-06	ENSG00000101144
SLCO4A1	69.7	2.78	6.88	2.39e-20	ENSG00000101187
COL9A3	384.74	1.36	2.57	1.64e-13	ENSG00000092758
BIRC7	0.57	3.86	14.56	0.02	ENSG00000101197
HELZ2	34.99	1.38	2.6	1.82e-05	ENSG00000130589
ABHD16B	0.39	5.03	32.63	0.04	ENSG00000183260
ADAMTS5	0.68	-1.89	-3.7	0.00526	ENSG00000154736
PAXBP1	30.99	-1.18	-2.26	6.43e-10	ENSG00000159086
KCNJ6	0.28	-2.1	-4.28	0.000766	ENSG00000157542
KCNJ15	0.16	-2.01	-4.04	0.02	ENSG00000157551
IGSF5	5.23	-1.36	-2.57	0.02	ENSG00000183067
MX2	0.1	2.56	5.89	0.00488	ENSG00000183486
MX1	8.39	3.18	9.07	6.53e-05	ENSG00000157601
SIK1	19.78	4.16	17.92	2.28e-08	ENSG00000142178
PWP2	15.92	3.88	14.76	4.95e-58	ENSG00000241945
GATD3	10.42	3.12	8.68	4.54e-19	ENSG00000160221
ICOSLG	2.21	1.75	3.35	1.5e-06	ENSG00000160223
DNMT3L	1.11	1.95	3.86	0.04	ENSG00000142182
PFKL	139.66	1.6	3.03	5.11e-18	ENSG00000141959
LRRC3	35.6	3.12	8.68	1.06e-23	ENSG00000160233
TSPEAR	2.38	4.78	27.43	7.84e-06	ENSG00000175894
COL6A2	4.06	1.5	2.82	0.04	ENSG00000142173
FTCD	0.18	3	7.98	0.05	ENSG00000160282
ADA2	0.44	1.37	2.58	0.01	ENSG00000093072
gene:ENSG00000288683	2.54	1.33	2.51	0.02	ENSG00000288683
RIMBP3	0.34	4.41	21.28	0.000463	ENSG00000275793
DGCR6	5.93	1.04	2.06	0.00592	ENSG00000183628
LRRC74B	0.08	4.73	26.56	0.04	ENSG00000187905
ZNF280B	0.43	3.03	8.19	0.000495	ENSG00000275004
ZNF280A	3.5	4.35	20.44	1.18e-09	ENSG00000169548
PRAME	13.04	6.39	84.12	4.54e-17	ENSG00000185686
SEC14L2	1.89	-1.4	-2.63	0.00551	ENSG00000100003
PLA2G3	0.46	-2.3	-4.91	0.02	ENSG00000100078
SLC5A4	1.28	3.05	8.29	0.000114	ENSG00000100191
APOL6	4.46	1.79	3.45	0.00246	ENSG00000221963
APOL1	1.62	2.29	4.88	5.06e-05	ENSG00000100342
RAC2	41.12	-1.17	-2.25	0.000178	ENSG00000128340
CYTH4	0.31	-2.08	-4.22	0.00851	ENSG00000100055
ELFN2_2	0.86	-1.94	-3.84	0.00248	ENSG00000166897
FAM227A	0.4	-2.52	-5.75	3.39e-05	ENSG00000184949
APOBEC3C	53.69	-1.02	-2.02	0.00339	ENSG00000244509
APOBEC3G	3.32	-1.26	-2.39	0.02	ENSG00000239713
MGAT3	124.24	1.04	2.05	2.68e-07	ENSG00000128268
CACNA1I	0.5	5.6	48.55	6.66e-09	ENSG00000100346
gene:ENSG00000289517	8.14	1.86	3.62	1.34e-06	ENSG00000289517
PHF21B	1.24	1.43	2.7	0.00698	ENSG00000056487
MAPK12	2.23	1.02	2.03	0.02	ENSG00000188130
TYMP	35.46	1.05	2.07	9.32e-05	ENSG00000025708
IL3RA_1	0.71	-3.86	-14.56	0.00294	ENSG00000185291
ASMTL_1	63.85	1.11	2.15	0.000431	ENSG00000169093
VCX3A	160.88	5	31.93	2.6e-08	ENSG00000169059
VCX	29.68	4.67	25.45	2.18e-07	ENSG00000182583
VCX2	0.48	3.32	10	0.05	ENSG00000177504
VCX3B	5.16	2.01	4.01	0.0097	ENSG00000205642
ANOS1	7.5	1.14	2.21	0.00839	ENSG00000011201
FAM9B	0.26	-2.42	-5.36	0.02	ENSG00000177138
FAM9C	7.25	3.52	11.49	0.000285	ENSG00000187268
OFD1	8.49	-1.16	-2.24	3.36e-08	ENSG00000046651
GPM6B	0.64	-2.17	-4.5	0.000254	ENSG00000046653
gene:ENSG00000285602	0.68	-2.2	-4.6	0.0019	ENSG00000285602
YY2	5.45	-1.01	-2.01	0.03	ENSG00000230797
DDX53	0.38	2.62	6.14	0.00878	ENSG00000184735
PTCHD1	0.95	-3.27	-9.64	4.69e-07	ENSG00000165186
SUPT20HL2	0.11	5.18	36.14	0.02	ENSG00000223611
PDK3	1.94	1.68	3.2	0.000151	ENSG00000067992
SYTL5	2.99	-1.19	-2.28	0.02	ENSG00000147041
TSPAN7	2.32	2.02	4.06	0.000811	ENSG00000156298
TIMP1	96.04	-1.16	-2.24	0.00176	ENSG00000102265
SSX4	1.29	2.94	7.67	0.02	ENSG00000268009
PCSK1N	190.4	1.2	2.3	3.68e-07	ENSG00000102109
GAGE12J	20.9	6.93	121.63	5.17e-08	ENSG00000224659
GAGE13	21.61	9.42	687.01	9.27e-06	ENSG00000274274
GAGE12F	129.18	12.31	5066.59	3.06e-09	ENSG00000236362
GAGE12G	80.21	11.31	2544.97	7.47e-08	ENSG00000215269
GAGE2A	60.01	10.9	1904.64	8.68e-08	ENSG00000189064
GAGE1	9.7	10.74	1711.41	2.07e-07	ENSG00000205777
PAGE1	0.72	3.02	8.09	0.04	ENSG00000068985
NUDT10	1.56	1.81	3.51	0.03	ENSG00000122824
EZHIP	7.14	3.04	8.24	2.15e-07	ENSG00000187690
XAGE1A	18.47	3.23	9.4	0.02	ENSG00000204379
SSX2	1.66	6.95	123.82	0.00103	ENSG00000241476
SSX2B	1.38	7.25	151.75	0.000552	ENSG00000268447
XAGE3	811.42	3.05	8.29	2.67e-22	ENSG00000171402
FAM156B	25.53	1.28	2.42	1.63e-05	ENSG00000179304
PAGE2	9.63	3.8	13.88	2.38e-05	ENSG00000234068
PAGE5	5.49	5.39	42.03	0.000159	ENSG00000158639
MAGEH1	3.13	2.58	5.98	0.000994	ENSG00000187601
FOXR2	0.16	4.61	24.44	0.04	ENSG00000189299
SPIN3	2.25	-1.32	-2.5	0.00619	ENSG00000204271
SPIN2A	0.51	-1.9	-3.72	0.02	ENSG00000147059
EFNB1	115.45	1.01	2.02	3.37e-06	ENSG00000090776
EDA	0.63	2.86	7.24	0.000166	ENSG00000158813
OGT	66.7	-1.09	-2.12	4.35e-05	ENSG00000147162
gene:ENSG00000283599	0.44	3.87	14.64	0.00582	ENSG00000283599
CXorf49	31.55	7.52	184	4.75e-10	ENSG00000215115
CXorf49B	0.39	2.97	7.86	0.03	ENSG00000215113
NHSL2	0.49	-1.29	-2.44	0.04	ENSG00000204131
PABPC1L2B	0.19	2.91	7.51	0.04	ENSG00000184388
COX7B	76.87	-1.13	-2.19	6.02e-10	ENSG00000131174
ZNF711	5.77	-1.41	-2.66	0.000858	ENSG00000147180
POF1B	3.77	-1.29	-2.44	0.02	ENSG00000124429
KLHL4	2.41	-3.06	-8.33	1.73e-07	ENSG00000102271
PCDH11X	0.3	-1.66	-3.16	0.03	ENSG00000102290
SRPX2	0.21	-3.21	-9.27	0.00184	ENSG00000102359
SYTL4	1.95	-1.11	-2.16	0.00907	ENSG00000102362
XKRX	1.76	-2.34	-5.08	0.00255	ENSG00000182489
TAF7L	0.66	-1.57	-2.97	0.03	ENSG00000102387
BTK	0.25	-1.76	-3.39	0.03	ENSG00000010671
RPL36A-HNRNPH2	473.73	-4.3	-19.66	3.85e-21	ENSG00000257529
ARMCX4	1.53	-1.04	-2.05	0.01	ENSG00000196440
ARMCX1	5.6	1.49	2.81	0.01	ENSG00000126947
ARMCX2	3.24	1.85	3.6	0.00353	ENSG00000184867
IRS4	0.42	-1.29	-2.45	0.04	ENSG00000133124
GUCY2F	0.18	-3.04	-8.21	0.03	ENSG00000101890
LRCH2	3.17	-1.63	-3.1	0.01	ENSG00000130224
LUZP4	7.58	2.94	7.69	0.00098	ENSG00000102021
RHOXF2	4.15	4.79	27.69	1.79e-08	ENSG00000131721
CT47A12	0.39	3.51	11.38	0.03	ENSG00000226685
GLUD2	3.27	1.95	3.88	0.00119	ENSG00000182890
TEX13C	0.44	2.41	5.32	0.0043	ENSG00000282815
APLN	0.3	1.8	3.48	0.04	ENSG00000171388
CT45A1	0.86	4.56	23.58	0.00235	ENSG00000268940
CT45A5	0.31	4.36	20.6	0.00545	ENSG00000228836
FHL1	54.27	-2.39	-5.25	3.85e-21	ENSG00000022267
FGF13	0.09	1.81	3.5	0.01	ENSG00000129682
MAGEC1	2.19	3.7	13.04	0.00111	ENSG00000155495
MAGEC2	38.93	3.45	10.93	2.63e-07	ENSG00000046774
MAGEA9B	11.07	3.53	11.58	3.02e-06	ENSG00000267978
HSFX2	0.25	2.57	5.92	0.04	ENSG00000268738
MAGEA11	2.41	2.13	4.37	0.00297	ENSG00000185247
MAGEA9	2.1	-7.42	-171.5	0.00159	ENSG00000123584
PASD1	8.25	7.16	142.64	2.08e-15	ENSG00000166049
MAGEA4	58.79	3.01	8.07	0.000218	ENSG00000147381
GABRE	36.18	-1.28	-2.42	0.00033	ENSG00000102287
MAGEA10	9.56	1.99	3.98	0.00757	ENSG00000124260
GABRA3	1.8	2.01	4.04	0.00561	ENSG00000011677
GABRQ	1.62	2.73	6.61	0.0013	ENSG00000268089
MAGEA3	65.23	2.98	7.91	5.21e-06	ENSG00000221867
CSAG2	2.76	2.53	5.79	0.05	ENSG00000268902
CSAG1	12.53	2.15	4.45	0.00768	ENSG00000198930
MAGEA12	29.9	2.76	6.77	0.00017	ENSG00000213401
MAGEA2	17.55	2.65	6.27	0.000508	ENSG00000268606
MAGEA6	38.98	3.03	8.15	0.000259	ENSG00000197172
PNMA5	6.83	2.29	4.88	0.00717	ENSG00000198883
MAGEA1	0.42	5.3	39.38	0.02	ENSG00000198681
PNMA6E	0.3	4.69	25.87	0.00357	ENSG00000214897
TREX2	1.98	1.55	2.92	0.00362	ENSG00000183479
PNCK	7.49	2.52	5.72	0.00342	ENSG00000130822
SLC6A8	95.21	1.11	2.16	0.00109	ENSG00000130821
ABCD1	98.9	1.29	2.45	7.03e-07	ENSG00000101986
TMEM187	18.37	1.56	2.95	3.43e-05	ENSG00000177854
TKTL1	0.22	2.4	5.26	0.02	ENSG00000007350
CTAG1A	41.88	11.2	2360.15	9.76e-08	ENSG00000268651
CTAG1B	4.02	4.49	22.52	0.000315	ENSG00000184033
CTAG2	70.73	11.92	3877.75	8.22e-10	ENSG00000126890
F8A1	17.98	1.27	2.42	0.00491	ENSG00000288722
CLIC2	0.29	4.34	20.19	0.00353	ENSG00000155962
SPRY3	1.36	-1.49	-2.81	0.01	ENSG00000168939
IL3RA_2	0.57	-2.73	-6.62	0.01	ENSG00000292332
ASMTL_2	63.27	1.09	2.12	0.000231	ENSG00000292339
TSPY2	5.24	8.09	272.77	5.02e-07	ENSG00000168757
TSPY9	1.79	6.85	115.62	0.00188	ENSG00000238074
TSPY10	0.93	5.53	46.16	0.00134	ENSG00000236424
VCY1B	466.03	3.29	9.8	0.02	ENSG00000129862
HSFY2	0.39	-3.77	-13.63	0.03	ENSG00000169953
RBMY1A1	1.06	6.79	110.39	0.00262	ENSG00000234414
RBMY1F	0.54	4.02	16.27	0.01	ENSG00000169800
RBMY1J	0.59	4.33	20.1	0.00849	ENSG00000226941
MT-ND1	11387.9	-1.02	-2.03	0.01	ENSG00000198888
MT-CO2	21697.6	-1.05	-2.07	0.01	ENSG00000198712
MT-ATP8	11155.4	-1.26	-2.4	0.000894	ENSG00000228253
MT-CO3	22026.4	-1.37	-2.58	3.67e-05	ENSG00000198938
MT-ND4L	10061.1	-2.35	-5.11	7.85e-12	ENSG00000212907

## Sheet: Table S3
Table S3: Genes identified with significantly higher relative expression levels in hTSCs derived from term CTBs in 1% Oxygen; first-trimester hTSCs (CT29, CT30) were used as the control group. A total of 2664 genes are listed here that show a false discovery rate (FDR) p-value≤0.05 (based on ANOVA p-values) and |log2-fold change|≥ 1.0.
Name	Max group mean	Log₂ fold change	Fold change	FDR p-value	Gene ID
PERM1	0.25	2.42	5.34	0.02	ENSG00000187642
HES4	48.13	1.06	2.09	0.0049	ENSG00000188290
TAS1R3	0.88	2.03	4.08	0.00332	ENSG00000169962
ANKRD65	14.46	1.66	3.15	0.04	ENSG00000235098
FNDC10	3.33	1.76	3.38	0.00747	ENSG00000228594
PRKCZ	100.69	-1.41	-2.67	3.36e-06	ENSG00000067606
PLCH2	0.13	4.28	19.42	5.39e-05	ENSG00000149527
TNFRSF14	0.12	2.31	4.97	0.02	ENSG00000157873
TTC34	0.12	2.79	6.89	0.00469	ENSG00000215912
AJAP1	1.97	2.69	6.45	0.00754	ENSG00000196581
gene:ENSG00000285629	0.48	3.6	12.13	0.05	ENSG00000285629
ESPN	5.29	1.41	2.66	0.00281	ENSG00000187017
NOL9	19.39	1.04	2.06	8.58e-05	ENSG00000162408
PER3	4.16	1.42	2.67	0.00987	ENSG00000049246
GPR157	32.27	-2.13	-4.39	6.99e-12	ENSG00000180758
ANGPTL7	0.14	4.71	26.2	0.04	ENSG00000171819
NPPB	265.5	2.48	5.57	2.49e-11	ENSG00000120937
PLOD1	100.64	1.14	2.21	4.15e-05	ENSG00000083444
TNFRSF8	0.36	-3.16	-8.91	0.03	ENSG00000120949
TNFRSF1B	291.79	-5.44	-43.43	5.73e-55	ENSG00000028137
KAZN	12.04	-1.66	-3.15	0.000113	ENSG00000189337
TMEM51	8.92	1.23	2.34	0.02	ENSG00000171729
EPHA2	112.6	1.34	2.53	6.34e-07	ENSG00000142627
PADI2	4.41	-2.2	-4.58	3.74e-05	ENSG00000117115
PADI1	1.37	-1.95	-3.85	0.03	ENSG00000142623
ALDH4A1	119.04	-1.11	-2.16	9.34e-05	ENSG00000159423
NBL1	8.92	1.19	2.29	0.04	ENSG00000158747
PLA2G2A	3.03	-4.45	-21.89	5.08e-05	ENSG00000188257
VWA5B1	0.19	4.66	25.19	6.99e-05	ENSG00000158816
CDA	110.79	1.73	3.31	5.87e-09	ENSG00000158825
ALPL	64.91	-3.37	-10.3	7.31e-08	ENSG00000162551
RAP1GAP	29.46	-2.52	-5.72	1.93e-08	ENSG00000076864
WNT4	3.92	-1.36	-2.57	0.02	ENSG00000162552
ZNF436	21.37	-1.19	-2.28	0.000107	ENSG00000125945
ASAP3	67.73	-1.07	-2.1	3.54e-06	ENSG00000088280
ID3	140.33	-2.11	-4.31	1.73e-07	ENSG00000117318
GRHL3	54.68	-1.04	-2.06	1.22e-06	ENSG00000158055
NCMAP	4.21	-3.33	-10.07	7.23e-08	ENSG00000184454
MAN1C1	6.96	-1.97	-3.92	0.000723	ENSG00000117643
EXTL1	2.66	-3.26	-9.59	2.86e-06	ENSG00000158008
SLC30A2	18.76	-2.3	-4.92	9.08e-07	ENSG00000158014
CEP85	130.79	-1.56	-2.95	0.000755	ENSG00000130695
LIN28A	473.69	1.23	2.34	0.000156	ENSG00000131914
SMPDL3B	11.22	-2.46	-5.5	4.28e-05	ENSG00000130768
MED18	26.19	-1.13	-2.2	0.00232	ENSG00000130772
OPRD1	0.75	3.1	8.57	2.58e-06	ENSG00000116329
FABP3	7.79	1.96	3.89	0.00446	ENSG00000121769
COL16A1	2.8	1.36	2.57	0.01	ENSG00000084636
GJB5	3.05	1.97	3.92	0.02	ENSG00000189280
GJB4	1	3.49	11.25	0.00333	ENSG00000189433
GJB3	4.95	3.32	9.97	1.63e-05	ENSG00000188910
GJA4	0.61	2.56	5.88	0.0095	ENSG00000187513
EVA1B	190.03	-1.68	-3.21	3.69e-13	ENSG00000142694
STK40	68.05	-1.87	-3.66	4.03e-07	ENSG00000196182
OSCP1	6.54	-1.24	-2.36	0.03	ENSG00000116885
CSF3R	61.54	-4.37	-20.61	1.11e-23	ENSG00000119535
MANEAL	7.37	3	7.98	7.6e-07	ENSG00000185090
POU3F1	0.35	3.04	8.22	0.00821	ENSG00000185668
AKIRIN1	135.74	-1.14	-2.2	1.94e-05	ENSG00000174574
MFSD2A	11.98	-2.51	-5.69	2.67e-06	ENSG00000168389
PPT1	158.99	1.06	2.09	0.000142	ENSG00000131238
FOXO6	195.25	-2.22	-4.65	7.59e-14	ENSG00000204060
HIVEP3	1.62	1.59	3.01	0.000876	ENSG00000127124
RIMKLA	1.21	3.59	12.04	4.1e-08	ENSG00000177181
CLDN19	5.95	-2.86	-7.24	1.05e-07	ENSG00000164007
TMEM269	4.53	2.46	5.51	0.000156	ENSG00000274386
CFAP57	1.82	-1.83	-3.55	0.00998	ENSG00000243710
TIE1	1.11	1.97	3.91	0.01	ENSG00000066056
PLK3	47.54	1.28	2.44	4.2e-07	ENSG00000173846
ZSWIM5	0.37	3.47	11.06	5.26e-05	ENSG00000162415
PIK3R3	25.17	-1.14	-2.21	1.32e-05	ENSG00000117461
TSPAN1	5.6	2.85	7.19	0.000197	ENSG00000117472
TTC39A	10.74	-2.94	-7.68	2.78e-17	ENSG00000085831
ACOT11	3.26	-1.14	-2.21	0.02	ENSG00000162390
DHCR24	238.92	1.13	2.18	4.51e-05	ENSG00000116133
PCSK9	0.14	2.26	4.79	0.03	ENSG00000169174
PLPP3	45.98	-1.79	-3.46	7.9e-12	ENSG00000162407
FYB2	1.91	2.84	7.18	8.66e-05	ENSG00000187889
JUN	29.23	1.35	2.54	1.89e-05	ENSG00000177606
CYP2J2	8.38	-2.62	-6.16	0.04	ENSG00000134716
PATJ	20.2	1.39	2.62	1.29e-10	ENSG00000132849
ROR1	19.61	1.37	2.59	2.21e-07	ENSG00000185483
CACHD1	0.8	2.42	5.35	0.000414	ENSG00000158966
AK4	71.1	2.35	5.11	2e-20	ENSG00000162433
LEPR	4.37	1.46	2.75	0.000817	ENSG00000116678
GNG12	132.43	-1.28	-2.43	1.48e-06	ENSG00000172380
WLS	179.77	-1.69	-3.23	2.34e-12	ENSG00000116729
LRRC7	0.03	1.83	3.55	0.03	ENSG00000033122
CTH	125.95	-1.28	-2.42	0.00126	ENSG00000116761
PTGER3	1.19	-2.99	-7.94	0.00023	ENSG00000050628
LHX8	0.44	2.37	5.17	0.0028	ENSG00000162624
ST6GALNAC3	0.29	-2.9	-7.48	0.05	ENSG00000184005
DNAJB4	12.73	-1.23	-2.35	0.000721	ENSG00000162616
TTLL7	3.17	1.44	2.72	0.00144	ENSG00000137941
LPAR3	7.81	-1.41	-2.67	0.04	ENSG00000171517
MCOLN2	3.3	-2.24	-4.71	0.000596	ENSG00000153898
MCOLN3	1.27	-2.4	-5.29	0.000305	ENSG00000055732
DDAH1	49.15	1.16	2.23	0.000576	ENSG00000153904
CCN1	76.15	1.74	3.35	4.09e-08	ENSG00000142871
CLCA2	7.28	2.08	4.22	0.01	ENSG00000137975
LMO4	177.28	-2.07	-4.19	5.12e-17	ENSG00000143013
GBP3	2.51	2.28	4.87	0.00928	ENSG00000117226
GBP1	0.24	-2.68	-6.41	0.03	ENSG00000117228
EPHX4	3.14	1.33	2.52	0.03	ENSG00000172031
DIPK1A	38.11	-1.42	-2.67	1.66e-08	ENSG00000154511
F3	136	2.38	5.22	9.8e-16	ENSG00000117525
PALMD	0.64	-8.05	-265.08	0.02	ENSG00000099260
LRRC39	1.42	-1.99	-3.96	0.02	ENSG00000122477
EXTL2	62.29	-1.57	-2.97	1e-13	ENSG00000162694
NTNG1	0.21	2.13	4.37	0.00615	ENSG00000162631
VAV3	34.8	-3.39	-10.47	1.97e-24	ENSG00000134215
AKNAD1	0.53	-2.9	-7.45	0.00561	ENSG00000162641
TAF13	129.67	-1.43	-2.69	1.34e-08	ENSG00000197780
GSTM2	6.8	-2.4	-5.28	5.37e-08	ENSG00000213366
GSTM3	21.68	-2.53	-5.76	1.29e-11	ENSG00000134202
EPS8L3	0.1	4.86	29.13	0.04	ENSG00000198758
RBM15	34.83	1.85	3.61	1.56e-14	ENSG00000162775
KCNA2	0.05	2.97	7.84	0.02	ENSG00000177301
OVGP1	14.12	-1.1	-2.15	0.02	ENSG00000085465
TAFA3	0.72	-2.97	-7.83	0.04	ENSG00000184599
OLFML3	95.19	4.24	18.87	1.02e-16	ENSG00000116774
SYT6	0.22	3.33	10.05	0.00131	ENSG00000134207
BCAS2	136.52	-1.01	-2.01	0.000322	ENSG00000116752
SYCP1	0.08	4.92	30.38	0.04	ENSG00000198765
NGF	1.94	1.37	2.58	0.03	ENSG00000134259
TRIM45	4.75	-1.82	-3.54	0.00149	ENSG00000134253
VTCN1	15.51	-2.16	-4.46	0.000219	ENSG00000134258
MAN1A2	175.4	-1.81	-3.51	3.34e-08	ENSG00000198162
HSD3B1	327.62	-2.17	-4.51	6.14e-22	ENSG00000203857
SRGAP2C	21.55	1.37	2.58	2.76e-07	ENSG00000171943
SRGAP2B	28.04	1.05	2.07	1.01e-06	ENSG00000196369
PDZK1	3	2.28	4.87	0.00334	ENSG00000174827
ANKRD34A	2.66	1.39	2.63	0.02	ENSG00000272031
POLR3GL	5.11	1.27	2.41	0.05	ENSG00000121851
GJA5	482.47	-1.78	-3.42	4.33e-11	ENSG00000265107
NBPF11	8.98	-1.05	-2.07	0.00451	ENSG00000263956
H2BC18	253.69	8.57	381.29	3.28e-230	ENSG00000203814
H3C13	117.14	8.34	324.42	1.81e-45	ENSG00000183598
H4C14	132.96	6.82	113.03	3.62e-148	ENSG00000270882
H3C14	25.7	9.88	944.24	6.19e-07	ENSG00000203811
H2AC18	1812.89	5.71	52.25	3.45e-74	ENSG00000288825
H2AC19	186.22	2.72	6.57	0.000237	ENSG00000288859
H3C15	1290.17	10.7	1662.01	3.47e-189	ENSG00000203852
H4C15	127.22	8.36	328.21	2.38e-41	ENSG00000270276
H2BC21	115.61	4.26	19.13	5.11e-42	ENSG00000184678
H2AC20	470.18	8.06	265.99	1.72e-156	ENSG00000184260
H2AC21	193.53	11.71	3347.05	8.6e-24	ENSG00000184270
CIART	0.22	3.15	8.88	0.01	ENSG00000159208
CTSS	0.16	3.31	9.95	0.01	ENSG00000163131
C2CD4D	1.47	-2.58	-5.99	0.00897	ENSG00000225556
THEM5	13.55	-6.19	-73.19	1.64e-09	ENSG00000196407
THEM4	12.66	-1.35	-2.54	0.000388	ENSG00000159445
S100A10	1779.66	1.05	2.07	0.000336	ENSG00000197747
S100A11	3156.81	1.11	2.16	0.000185	ENSG00000163191
HRNR	2.88	3.75	13.47	5.07e-08	ENSG00000197915
FLG	5.82	4.18	18.13	2.27e-08	ENSG00000143631
FLG2	0.29	5.63	49.38	3.3e-05	ENSG00000143520
IVL	0.71	4.43	21.57	0.0025	ENSG00000163207
SPRR3	1	4.42	21.34	0.00235	ENSG00000163209
SPRR1B	0.89	5.53	46.12	0.02	ENSG00000169469
PRR9	93.13	-7.27	-154.79	4.83e-34	ENSG00000203783
LORICRIN	1.1	5.71	52.43	0.000635	ENSG00000203782
S100A8	0.42	5.1	34.32	0.03	ENSG00000143546
S100A5	0.6	3.04	8.24	0.01	ENSG00000196420
S100A4	82.07	1.12	2.17	0.02	ENSG00000196154
S100A16	370.96	1.31	2.48	0.00555	ENSG00000188643
S100A13	67.32	1.27	2.41	9.73e-06	ENSG00000189171
NPR1	0.98	-4.1	-17.09	6.67e-05	ENSG00000169418
GATAD2B	11.99	1.04	2.06	4.15e-06	ENSG00000143614
gene:ENSG00000285641	6.24	-1.88	-3.68	0.00133	ENSG00000285641
NUP210L	0.08	3.32	9.97	0.03	ENSG00000143552
IL6R	4.21	1.22	2.34	0.00679	ENSG00000160712
CHRNB2	0.15	2.44	5.41	0.04	ENSG00000160716
EFNA1	36.6	-1.13	-2.19	0.00228	ENSG00000169242
SLC50A1	59.78	-1.03	-2.04	0.000267	ENSG00000169241
MUC1	5.3	2.91	7.54	0.00011	ENSG00000185499
RUSC1	56.25	-1.1	-2.14	3.74e-05	ENSG00000160753
YY1AP1	120.74	-1.19	-2.28	2.12e-05	ENSG00000163374
IQGAP3	26.92	1.31	2.48	6.96e-06	ENSG00000183856
BCAN	0.64	1.5	2.82	0.04	ENSG00000132692
FCRL5	0.38	3.16	8.93	4.55e-05	ENSG00000143297
MNDA	0.37	6.1	68.62	0.01	ENSG00000163563
IFI16	2.08	2.51	5.69	0.000571	ENSG00000163565
CADM3	0.24	4.89	29.58	0.00312	ENSG00000162706
VSIG8	0.68	2.51	5.7	0.00488	ENSG00000243284
KCNJ9	0.15	3.38	10.4	0.00903	ENSG00000162728
ATP1A4	1.41	-1.77	-3.41	0.02	ENSG00000132681
CASQ1	3.31	-3.41	-10.67	6.63e-05	ENSG00000143318
VANGL2	9.29	1.03	2.05	0.00744	ENSG00000162738
SLAMF7	0.29	5.74	53.62	0.000258	ENSG00000026751
ITLN2	0.34	3.57	11.91	0.02	ENSG00000158764
APOA2	5.24	-2.43	-5.39	0.00783	ENSG00000158874
PCP4L1	26	-1.77	-3.42	1.76e-05	ENSG00000248485
FCGR2A	0.19	6.51	91.23	0.00546	ENSG00000143226
HSPA6	1.01	3.59	12.06	4.94e-05	ENSG00000173110
FCGR3A	0.13	4.65	25.14	0.01	ENSG00000203747
FCGR3B	0.85	5.95	61.67	6.56e-05	ENSG00000162747
UAP1	36.53	-1.07	-2.1	7.17e-05	ENSG00000117143
TADA1	22.32	-1.11	-2.16	0.00173	ENSG00000152382
ILDR2	0.91	1.54	2.91	0.02	ENSG00000143195
MAEL	3.35	6.7	103.77	5.34e-08	ENSG00000143194
POU2F1	17.42	1.17	2.25	5.69e-07	ENSG00000143190
SFT2D2	31.03	2.3	4.92	7.15e-25	ENSG00000213064
ATP1B1	39.18	-1.44	-2.71	6.05e-06	ENSG00000143153
F5	2.73	3.09	8.52	8.17e-05	ENSG00000198734
SELL	0.73	2.63	6.21	0.00777	ENSG00000188404
RC3H1	13.93	1.51	2.85	2.5e-10	ENSG00000135870
GPR52	0.4	3.85	14.37	0.01	ENSG00000203737
CLEC20A	0.14	2.68	6.39	0.03	ENSG00000188585
TEX35	1.01	2.22	4.67	0.00304	ENSG00000240021
ABL2	15.53	1.12	2.17	5.38e-07	ENSG00000143322
TDRD5	0.78	2.57	5.94	0.00351	ENSG00000162782
CACNA1E	0.27	4.85	28.86	1.61e-10	ENSG00000198216
NPL	6.4	-1.37	-2.58	0.00147	ENSG00000135838
LAMC2	114.46	2.07	4.21	4.29e-06	ENSG00000058085
NCF2	0.5	1.73	3.32	0.04	ENSG00000116701
ARPC5	59.69	-1.11	-2.15	3.33e-06	ENSG00000162704
APOBEC4	0.13	3.81	14.05	0.04	ENSG00000173627
C1orf21	17.22	-1.49	-2.8	1.65e-06	ENSG00000116667
NIBAN1	3.16	-1.35	-2.54	0.04	ENSG00000135842
PTGS2	0.49	2.61	6.12	0.00363	ENSG00000073756
RGS2	4.42	-1.42	-2.68	0.04	ENSG00000116741
RO60	25.07	1.5	2.83	1.45e-12	ENSG00000116747
B3GALT2	0.25	3.31	9.92	0.0017	ENSG00000162630
PTPRC	0.07	4.43	21.59	0.0045	ENSG00000081237
INAVA	47.99	-1.13	-2.19	3.08e-07	ENSG00000163362
CSRP1	86.84	-1.05	-2.07	1.22e-06	ENSG00000159176
NAV1	9.38	1.02	2.03	3.88e-05	ENSG00000134369
LMOD1	1.84	-1.69	-3.22	0.01	ENSG00000163431
PPFIA4	2.47	4.29	19.54	3.09e-17	ENSG00000143847
PRELP	0.56	-2.29	-4.88	0.02	ENSG00000188783
ATP2B4	286.46	-1.12	-2.18	5.28e-05	ENSG00000058668
KISS1	52.23	-2.64	-6.25	0.00462	ENSG00000170498
GOLT1A	8.62	-2.2	-4.59	0.00487	ENSG00000174567
CNTN2	0.04	3.83	14.27	0.02	ENSG00000184144
FCMR	0.31	2.81	7.01	0.00935	ENSG00000162894
C1orf116	3.42	3.92	15.16	2.11e-09	ENSG00000182795
C4BPB	2.97	2.38	5.2	5.64e-05	ENSG00000123843
CD55	68.08	-2.21	-4.62	2.59e-07	ENSG00000196352
CD46	54.68	-1.63	-3.08	1.5e-09	ENSG00000117335
PLXNA2	34.84	1.41	2.67	4.79e-06	ENSG00000076356
LAMB3	179.44	1.98	3.94	1.49e-10	ENSG00000196878
HSD11B1	4.75	3.9	14.91	0.000596	ENSG00000117594
TRAF3IP3	0.37	-2.54	-5.8	0.00496	ENSG00000009790
SYT14	0.55	4.03	16.33	3.99e-11	ENSG00000143469
HHAT	3.27	1.36	2.56	0.00779	ENSG00000054392
KCNH1	0.19	2.75	6.71	0.000489	ENSG00000143473
ATF3	119.12	-2.43	-5.4	1.37e-09	ENSG00000162772
ESRRG	33.1	-2.24	-4.73	9.22e-13	ENSG00000196482
TGFB2	1.4	3.36	10.27	0.000197	ENSG00000092969
BPNT1	55.16	-1.26	-2.4	3.39e-06	ENSG00000162813
MARK1	0.78	-1.43	-2.7	0.01	ENSG00000116141
C1orf115	138.47	-1.7	-3.25	3.91e-06	ENSG00000162817
MTARC2	0.65	-4.27	-19.33	0.01	ENSG00000117791
MTARC1	16.84	-2.08	-4.22	1.41e-19	ENSG00000186205
COQ8A	9.98	-1.53	-2.89	1.84e-05	ENSG00000163050
CDC42BPA	31.82	1.18	2.27	5.08e-06	ENSG00000143776
WNT9A	12.26	1.26	2.39	0.00111	ENSG00000143816
OBSCN	3.1	1.6	3.03	9.52e-13	ENSG00000154358
TRIM17	0.8	1.88	3.69	0.00583	ENSG00000162931
H3-4	4.28	7.35	163.31	0.000227	ENSG00000168148
H2AC25	31.63	2.57	5.96	1.02e-07	ENSG00000181218
H2BC26	8.57	6.47	88.84	1.62e-35	ENSG00000196890
RHOU	205.38	-1.45	-2.73	3.57e-08	ENSG00000116574
ACTA1	27.47	6.1	68.6	1.6e-23	ENSG00000143632
FAM89A	107.04	-1.75	-3.37	5.88e-13	ENSG00000182118
EGLN1	40.84	1.1	2.14	7.49e-07	ENSG00000135766
SIPA1L2	8.75	-3.17	-8.99	3.55e-16	ENSG00000116991
PCNX2	4.61	1.28	2.43	0.000658	ENSG00000135749
MAP3K21	5.94	1.8	3.48	5.84e-06	ENSG00000143674
gene:ENSG00000285053	11.24	-1.23	-2.34	0.000675	ENSG00000285053
NID1	319.31	-1.32	-2.5	0.00114	ENSG00000116962
ERO1B	4.99	-1.57	-2.96	5.25e-06	ENSG00000086619
GREM2	2.1	-5.9	-59.79	4.65e-06	ENSG00000180875
KMO	0.75	-1.92	-3.79	0.02	ENSG00000117009
OPN3	130.4	-1.5	-2.84	1.32e-07	ENSG00000054277
ZNF670	8.66	-1.37	-2.58	0.000588	ENSG00000277462
OR2C3	0.12	2.39	5.23	0.03	ENSG00000196242
gene:ENSG00000286015	0.43	4.74	26.66	0.00114	ENSG00000286015
gene:ENSG00000286905	2.77	-1.83	-3.56	0.00575	ENSG00000286905
ID2	29.92	-3.68	-12.86	1.91e-10	ENSG00000115738
MBOAT2	17.14	1.08	2.12	0.000126	ENSG00000143797
ASAP2	28.35	1.66	3.16	1.04e-08	ENSG00000151693
GRHL1	88.07	-2.18	-4.52	1.42e-15	ENSG00000134317
ATP6V1C2	113.02	-2.14	-4.41	8.37e-10	ENSG00000143882
KCNF1	1.8	-3.16	-8.91	0.00578	ENSG00000162975
TRIB2	0.35	3.1	8.59	0.01	ENSG00000071575
LRATD1	5.4	-2.14	-4.42	3.03e-07	ENSG00000162981
MYCN	151.99	-1.9	-3.72	9e-14	ENSG00000134323
CYRIA	38.89	-2.34	-5.07	2.35e-16	ENSG00000197872
SDC1	363.71	-3.94	-15.34	9.62e-28	ENSG00000115884
GDF7	0.24	2.87	7.31	7.46e-05	ENSG00000143869
APOB	0.03	3.63	12.4	0.04	ENSG00000084674
EFR3B	1.05	1.18	2.27	0.04	ENSG00000084710
ADGRF3	0.48	1.83	3.56	0.00687	ENSG00000173567
KCNK3	10.55	-6.22	-74.46	7.91e-27	ENSG00000171303
KHK	42.31	-3.96	-15.56	6.98e-42	ENSG00000138030
CGREF1	9.7	-3.11	-8.64	1.74e-07	ENSG00000138028
PREB	116.55	-1.04	-2.06	7.49e-06	ENSG00000138073
SLC5A6	175.47	-1.15	-2.22	5.29e-07	ENSG00000138074
SLC30A3	2.8	-4.57	-23.82	1.14e-10	ENSG00000115194
PLB1	1.22	-2.38	-5.19	0.00151	ENSG00000163803
SPDYA	1.44	-3.59	-12.01	0.000158	ENSG00000163806
YPEL5	77.07	-1.46	-2.75	8.22e-09	ENSG00000119801
LCLAT1	12.05	1.46	2.75	6.73e-07	ENSG00000172954
GALNT14	0.46	3.28	9.75	0.000621	ENSG00000158089
CAPN14	5.88	-2.39	-5.24	0.00098	ENSG00000214711
EHD3	81.17	-2.61	-6.11	4.24e-09	ENSG00000013016
NLRC4	0.65	-2.59	-6.02	0.01	ENSG00000091106
RASGRP3	0.08	2.71	6.53	0.02	ENSG00000152689
VIT	9.85	3.03	8.17	1.14e-08	ENSG00000205221
CYP1B1	5.79	2.92	7.57	9.59e-07	ENSG00000138061
ABCG8	0.06	3.06	8.32	0.01	ENSG00000143921
PPM1B	119.67	-1.37	-2.58	6.53e-09	ENSG00000138032
EPAS1	310.12	-1.85	-3.6	1.5e-10	ENSG00000116016
TMEM247	11.46	-1.53	-2.89	0.03	ENSG00000284701
STPG4	0.71	1.55	2.93	0.04	ENSG00000239605
TSPYL6	1.61	7.58	191.1	6.24e-06	ENSG00000178021
SPTBN1	177.84	1.96	3.88	1.22e-15	ENSG00000115306
EFEMP1	69.14	-1.66	-3.17	1.6e-07	ENSG00000115380
SPRED2	57.67	1.35	2.55	9.27e-09	ENSG00000198369
TGFA	11.75	6.1	68.52	2.7e-11	ENSG00000163235
PAIP2B	8.48	-1.22	-2.33	0.00578	ENSG00000124374
EMX1	1.67	-1.74	-3.34	0.02	ENSG00000135638
ACTG2	0.83	3.48	11.19	0.000183	ENSG00000163017
WDR54	13.45	1.61	3.06	1.02e-05	ENSG00000005448
INO80B-WBP1	6.6	-1.94	-3.84	0.03	ENSG00000274049
HK2	106.06	1.59	3.01	2.9e-06	ENSG00000159399
TACR1	0.32	-4.3	-19.67	0.02	ENSG00000115353
KDM3A	9.93	1.03	2.04	0.00102	ENSG00000115548
RNF103	17.98	-1.11	-2.15	0.00297	ENSG00000239305
KRCC1	10.12	-1.12	-2.17	0.04	ENSG00000172086
FOXI3	76.05	-1.28	-2.43	7.43e-06	ENSG00000214336
gene:ENSG00000289685	0.2	4.18	18.08	0.01	ENSG00000289685
ZNF892	3.48	1.52	2.86	3.85e-05	ENSG00000233757
ADRA2B	8.4	-3.4	-10.52	2.34e-08	ENSG00000274286
CNGA3	0.08	4.95	30.91	0.05	ENSG00000144191
MGAT4A	68.99	-1.87	-3.66	1.14e-09	ENSG00000071073
LONRF2	0.88	-3.2	-9.18	1.11e-06	ENSG00000170500
CNOT11	185.17	-1.02	-2.03	2.83e-05	ENSG00000158435
IL1R1	70.91	-1.24	-2.35	6.24e-05	ENSG00000115594
SLC9A2	9.29	-3.52	-11.5	5.15e-20	ENSG00000115616
FHL2	39.27	1.02	2.03	7.28e-06	ENSG00000115641
SULT1C4	0.54	2.45	5.46	0.02	ENSG00000198075
LIMS3	1.2	1.69	3.24	0.05	ENSG00000256977
RGPD8	8.17	1.8	3.48	3.83e-08	ENSG00000169629
SLC20A1	73.54	-1.11	-2.16	0.00114	ENSG00000144136
IL36RN	21.24	-1.06	-2.09	0.00184	ENSG00000136695
PSD4	13.97	-1.67	-3.17	5.66e-08	ENSG00000125637
TMEM37	4.74	-6.14	-70.67	2.48e-07	ENSG00000171227
INHBB	6.32	4.34	20.27	7.18e-16	ENSG00000163083
GYPC	0.16	3.55	11.71	0.03	ENSG00000136732
CYP27C1	0.97	3.52	11.49	2.9e-06	ENSG00000186684
MAP3K2	10.16	1.06	2.09	7.3e-06	ENSG00000169967
LIMS2	0.64	2.28	4.87	0.000422	ENSG00000072163
POTEF	4.25	1.86	3.64	0.000369	ENSG00000196604
TUBA3E	1.6	2.53	5.78	0.02	ENSG00000152086
CCDC115	13.94	-1.03	-2.04	0.0045	ENSG00000136710
POTEE	4.04	1.99	3.98	0.000811	ENSG00000188219
GPR39	4.02	2.94	7.68	2.67e-06	ENSG00000183840
TMEM163	0.08	2.43	5.4	0.03	ENSG00000152128
CXCR4	0.53	2.57	5.94	0.00237	ENSG00000121966
KYNU	1.55	-3.41	-10.6	2.06e-07	ENSG00000115919
ZEB2	0.04	2.39	5.25	0.02	ENSG00000169554
MMADHC	166.02	-1.21	-2.31	1.69e-07	ENSG00000168288
WDSUB1	26.44	-1.28	-2.43	0.00175	ENSG00000196151
ITGB6	2.9	5.05	33.11	1.04e-09	ENSG00000115221
DPP4	47.79	1.77	3.41	8.9e-06	ENSG00000197635
FAP	3.35	-2.78	-6.89	1.78e-07	ENSG00000078098
GCA	23.75	-1.31	-2.48	6.12e-07	ENSG00000115271
COBLL1	35.66	-2.15	-4.43	9.42e-12	ENSG00000082438
SCN2A	0.17	2.22	4.67	0.00311	ENSG00000136531
CSRNP3	2.6	1.08	2.12	0.02	ENSG00000178662
CERS6	2.44	6.77	109.44	1.7e-18	ENSG00000172292
NOSTRIN	3.83	-2.87	-7.33	2.69e-06	ENSG00000163072
DHRS9	15.99	-6.96	-124.62	9.84e-25	ENSG00000073737
SP5	1.77	5.99	63.51	1.01e-08	ENSG00000204335
GAD1	0.44	5.67	50.78	2.85e-08	ENSG00000128683
DLX2	2.78	1.64	3.12	0.02	ENSG00000115844
PDK1	6.61	1.55	2.93	1.05e-07	ENSG00000152256
RAPGEF4	0.58	-2.08	-4.24	0.00687	ENSG00000091428
ATP5MC3	180.51	-1.24	-2.36	2.05e-07	ENSG00000154518
ZNF385B	0.12	2.65	6.28	0.02	ENSG00000144331
TFPI	40.78	-2.2	-4.59	2.76e-07	ENSG00000003436
COL3A1	7.91	2.58	5.98	0.000166	ENSG00000168542
SLC40A1	312.75	-4.13	-17.5	1.77e-39	ENSG00000138449
C2orf88	2.29	-3.19	-9.13	1.04e-07	ENSG00000187699
NABP1	40.46	-1.53	-2.89	4.23e-09	ENSG00000173559
CAVIN2	0.81	1.71	3.28	0.04	ENSG00000168497
CCDC150	4.86	-1.14	-2.2	0.00458	ENSG00000144395
COQ10B	38.08	-1.03	-2.04	0.00061	ENSG00000115520
HSPE1-MOB4	14.04	-2.48	-5.59	0.00121	ENSG00000270757
CLK1	36.09	-1.55	-2.92	1.01e-08	ENSG00000013441
MPP4	0.14	2.29	4.9	0.05	ENSG00000082126
KIAA2012	0.03	4.5	22.61	0.04	ENSG00000182329
PARD3B	4.08	4.33	20.15	1.49e-19	ENSG00000116117
INO80D	7.89	1.62	3.07	3.51e-11	ENSG00000114933
MAP2	0.05	3.03	8.18	0.02	ENSG00000078018
BARD1	7.41	1.13	2.19	0.0008	ENSG00000138376
MREG	19.03	-1.71	-3.27	4.66e-07	ENSG00000118242
MARCHF4	9.48	5	32.04	4.22e-09	ENSG00000144583
IGFBP2	19.75	1.76	3.4	0.02	ENSG00000115457
PLCD4	0.59	-3.01	-8.08	0.00115	ENSG00000115556
WNT10A	1.14	1.91	3.77	0.02	ENSG00000135925
CRYBA2	4.12	1.86	3.63	0.01	ENSG00000163499
PTPRN	6.65	2.75	6.72	8.96e-07	ENSG00000054356
INHA	114.04	-9.11	-552.1	2.83e-27	ENSG00000123999
SGPP2	1	-2.08	-4.23	0.02	ENSG00000163082
IRS1	34.6	1.23	2.35	4.58e-05	ENSG00000169047
SP140	0.14	2.21	4.61	0.05	ENSG00000079263
ITM2C	166.72	-1.35	-2.55	1.1e-07	ENSG00000135916
C2orf72	93.43	-3.41	-10.6	5.22e-29	ENSG00000204128
ALPP	12.58	2.24	4.72	6.95e-08	ENSG00000163283
SNORC	0.86	-2.1	-4.29	0.01	ENSG00000182600
INPP5D	2.29	1.82	3.53	0.00175	ENSG00000168918
DGKD	69.24	1.27	2.41	2.73e-07	ENSG00000077044
UGT1A10	0.34	4.68	25.7	0.000277	ENSG00000242515
UGT1A6	3.6	4.41	21.2	1.74e-09	ENSG00000167165
UGT1A1	0.19	6.13	70.19	0.00391	ENSG00000241635
GBX2	4.42	1.41	2.67	0.02	ENSG00000168505
ASB18	0.07	2.68	6.39	0.03	ENSG00000182177
ACKR3	3.63	-3.08	-8.43	0.000525	ENSG00000144476
MLPH	2.31	1.48	2.78	0.02	ENSG00000115648
RAMP1	10.5	2.22	4.66	0.00369	ENSG00000132329
UBE2F-SCLY	0.68	-2.36	-5.14	0.03	ENSG00000258984
PER2	3.56	1.52	2.86	0.00122	ENSG00000132326
HDAC4	2.06	1.32	2.5	0.00959	ENSG00000068024
KIF1A	0.1	1.86	3.63	0.04	ENSG00000130294
MAB21L4	1.99	5.03	32.64	2.54e-09	ENSG00000172478
BHLHE40	242.39	1.09	2.13	2.58e-06	ENSG00000134107
LMCD1	8.94	1.17	2.25	0.02	ENSG00000071282
SSUH2	0.37	1.85	3.6	0.03	ENSG00000125046
OXTR	11.03	2.65	6.26	1.22e-05	ENSG00000180914
TTLL3	12.98	-1.16	-2.24	1.51e-05	ENSG00000214021
BRK1	478.82	-1.14	-2.2	4.37e-06	ENSG00000254999
IRAK2	33.76	-1.77	-3.42	1.03e-08	ENSG00000134070
gene:ENSG00000272410	6.3	1.33	2.51	0.04	ENSG00000272410
SLC6A1	0.1	6.2	73.45	5.38e-05	ENSG00000157103
TIMP4	33.85	1.55	2.94	0.00128	ENSG00000157150
MKRN2OS	1.26	1.58	2.98	0.05	ENSG00000225526
CAND2	4.4	-1.28	-2.43	0.03	ENSG00000144712
WNT7A	19.08	1.27	2.41	0.00264	ENSG00000154764
SLC6A6	126.49	1.11	2.15	2.7e-05	ENSG00000131389
GRIP2	2.94	2.98	7.9	8.78e-11	ENSG00000144596
FGD5	3.7	6.8	111.22	3.04e-18	ENSG00000154783
SH3BP5	167.96	-1.17	-2.25	5.73e-06	ENSG00000131370
COLQ	0.68	-3.03	-8.19	0.00099	ENSG00000206561
RFTN1	1.83	3.94	15.38	4.17e-08	ENSG00000131378
PLCL2	10.49	-1.81	-3.5	1.22e-05	ENSG00000154822
KAT2B	20.85	-1.72	-3.3	5.22e-08	ENSG00000114166
SGO1	15.55	1.04	2.06	0.00692	ENSG00000129810
THRB	31.02	-1.43	-2.69	5.04e-08	ENSG00000151090
GPD1L	22.2	-1.49	-2.81	9.16e-07	ENSG00000152642
TRIM71	43.77	1.74	3.34	5.27e-12	ENSG00000206557
TMPPE	15.44	1.8	3.47	4.56e-08	ENSG00000188167
SUSD5	0.36	2.15	4.43	0.03	ENSG00000173705
TRANK1	0.85	2.64	6.23	3.16e-06	ENSG00000168016
ITGA9	2.02	1.56	2.95	0.02	ENSG00000144668
SCN5A	5.32	3.98	15.78	6.9e-26	ENSG00000183873
CX3CR1	0.16	3.5	11.28	0.02	ENSG00000168329
VIPR1	3.12	-1.52	-2.87	0.00156	ENSG00000114812
SS18L2	22.96	-1.22	-2.34	4.51e-05	ENSG00000008324
KRBOX1	0.35	3.43	10.81	0.00342	ENSG00000240747
ANO10	54.52	-1.27	-2.41	6.42e-08	ENSG00000160746
ABHD5	24.44	-1.65	-3.13	1.01e-11	ENSG00000011198
ZNF445	8.33	1.1	2.14	1.5e-05	ENSG00000185219
ZNF197	5.17	1.66	3.15	0.05	ENSG00000186448
ZNF502	2.65	1.93	3.82	0.00286	ENSG00000196653
KIF15	11.33	1.13	2.18	0.002	ENSG00000163808
CDCP1	117.48	1.48	2.78	2.42e-08	ENSG00000163814
SLC6A20	2.38	3.98	15.79	2.41e-11	ENSG00000163817
CCRL2	5.96	3.02	8.1	9.46e-05	ENSG00000121797
ALS2CL	6.32	1.44	2.71	0.000998	ENSG00000178038
TMIE	0.21	2.4	5.29	0.04	ENSG00000181585
PTH1R	0.46	2.37	5.15	0.02	ENSG00000160801
PFKFB4	73.7	1.53	2.88	1.19e-09	ENSG00000114268
gene:ENSG00000290318	247.78	2.23	4.71	1.95e-22	ENSG00000290318
gene:ENSG00000283189	4.29	-1.2	-2.3	0.02	ENSG00000283189
MST1	4.92	-1.25	-2.37	0.03	ENSG00000173531
MST1R	9.88	1.67	3.19	0.00594	ENSG00000164078
SEMA3F	3.02	-2.55	-5.85	2.8e-05	ENSG00000001617
SLC38A3	19.89	-6.28	-77.92	7.37e-31	ENSG00000188338
SEMA3B	3.38	-3.46	-10.98	2.22e-05	ENSG00000012171
HYAL3	23.52	-1.48	-2.79	0.00027	ENSG00000186792
DOCK3	2.41	1.12	2.18	0.03	ENSG00000088538
DUSP7	8.68	1.15	2.22	0.00212	ENSG00000164086
ALAS1	234.51	-2.31	-4.96	9.1e-16	ENSG00000023330
SEMA3G	6.26	-5.85	-57.78	7.56e-17	ENSG00000010319
STAB1	0.28	-1.94	-3.84	0.03	ENSG00000010327
WNT5A	40.1	1.71	3.28	2.79e-10	ENSG00000114251
ERC2	1.28	1.89	3.71	0.00494	ENSG00000187672
DNAH12	0.41	1.6	3.03	0.04	ENSG00000174844
PTPRG	3.32	2.76	6.77	0.000316	ENSG00000144724
ADAMTS9	2.44	1.79	3.45	0.0017	ENSG00000163638
MITF	10.39	-1.1	-2.15	0.01	ENSG00000187098
EIF4E3	5.67	1.19	2.27	0.000216	ENSG00000163412
GPR27	1	1.66	3.17	0.03	ENSG00000170837
ZNF717	2.01	1.06	2.08	0.05	ENSG00000227124
ROBO2	0.03	3.27	9.65	0.02	ENSG00000185008
GBE1	19.97	1.06	2.09	0.000282	ENSG00000114480
EPHA3	0.25	4.56	23.66	0.000115	ENSG00000044524
PROS1	10.82	1.12	2.18	0.00212	ENSG00000184500
OR5H1	0.04	4.5	22.61	0.05	ENSG00000231192
DCBLD2	11.76	1.4	2.64	4.92e-09	ENSG00000057019
TMEM45A	4.23	1.22	2.33	0.01	ENSG00000181458
ALCAM	16.23	3.11	8.65	3.52e-05	ENSG00000170017
CBLB	46.67	-1.82	-3.53	3.12e-08	ENSG00000114423
CD47	43.15	-1.46	-2.76	1.14e-09	ENSG00000196776
MORC1	1.09	-4.12	-17.43	0.00208	ENSG00000114487
DPPA4	9.19	-3.56	-11.77	2.62e-05	ENSG00000121570
NECTIN3	92.77	-2.84	-7.18	1.45e-19	ENSG00000177707
ZBED2	9.69	4.09	17.05	2.86e-08	ENSG00000177494
CD200	7.5	-4.9	-29.93	4.87e-11	ENSG00000091972
GRAMD1C	5.41	-4.14	-17.61	3.03e-18	ENSG00000178075
IGSF11	3.85	-1.59	-3.02	0.00613	ENSG00000144847
ADPRH	1.92	-2.18	-4.53	0.000915	ENSG00000144843
CSTA	7.82	-2.1	-4.28	0.0034	ENSG00000121552
FAM162A	11.5	1.76	3.38	6.38e-16	ENSG00000114023
DTX3L	4.32	1.41	2.66	0.02	ENSG00000163840
HSPBAP1	7.39	-2.75	-6.74	8.96e-11	ENSG00000169087
SLC49A4	123.12	-2.35	-5.1	1.6e-16	ENSG00000138463
ADCY5	7.75	-5.32	-39.99	7.51e-23	ENSG00000173175
KALRN	5.23	-1.01	-2.01	0.000186	ENSG00000160145
SLC12A8	1.11	1.42	2.68	0.05	ENSG00000221955
KLF15	15.4	-1.51	-2.86	0.05	ENSG00000163884
PRR20G	0.58	4	16	0.01	ENSG00000239620
TPRA1	20.11	-1.2	-2.3	1.8e-06	ENSG00000163870
EFCAB12	0.35	-2.57	-5.92	0.02	ENSG00000172771
MBD4	50.07	-1.04	-2.05	9.31e-05	ENSG00000129071
ACP3	1.06	-2.99	-7.93	0.000432	ENSG00000014257
ACAD11	13.51	-1.15	-2.22	0.000264	ENSG00000240303
TF	0.1	-1.89	-3.7	0.03	ENSG00000091513
SLCO2A1	45.54	2.21	4.63	1.35e-11	ENSG00000174640
AMOTL2	96.43	1.39	2.63	2.94e-10	ENSG00000114019
IL20RB	16.34	2.42	5.34	3.49e-05	ENSG00000174564
SOX14	1.94	2.17	4.51	0.03	ENSG00000168875
ESYT3	1.63	-1.14	-2.2	0.04	ENSG00000158220
FOXL2	3.72	-1.6	-3.04	0.01	ENSG00000183770
FOXL2NB	0.48	-2.13	-4.37	0.03	ENSG00000206262
CLSTN2	0.64	3.45	10.95	1.36e-06	ENSG00000158258
SPSB4	26	-2.87	-7.3	2.21e-11	ENSG00000175093
PXYLP1	7.63	-2.16	-4.47	5.58e-09	ENSG00000155893
TFDP2	25.71	-1.07	-2.1	0.000188	ENSG00000114126
PAQR9	0.4	-7.79	-221.67	0.03	ENSG00000188582
CHST2	3.35	-2.29	-4.89	0.0022	ENSG00000175040
DIPK2A	13.85	1.97	3.92	9.95e-09	ENSG00000181744
PLOD2	45.52	1.55	2.93	2.12e-11	ENSG00000152952
WWTR1	35.62	-1.12	-2.17	0.00038	ENSG00000018408
ANKUB1	0.06	3.94	15.38	0.03	ENSG00000206199
MED12L	18.49	-1.71	-3.26	1.96e-07	ENSG00000144893
GPR87	25.12	1.6	3.04	0.00743	ENSG00000138271
P2RY13	0.17	4.12	17.38	0.02	ENSG00000181631
MME	35.45	-1.5	-2.83	0.00675	ENSG00000196549
KCNAB1	1.33	2.59	6.03	2.01e-05	ENSG00000169282
CCNL1	27	-1.14	-2.21	3.27e-05	ENSG00000163660
gene:ENSG00000248710	2.64	1.38	2.61	0.02	ENSG00000248710
PPM1L	3.1	-1.54	-2.92	0.000255	ENSG00000163590
B3GALNT1	3.67	-1.64	-3.12	0.00063	ENSG00000169255
ACTRT3	2.88	-2.21	-4.62	0.00571	ENSG00000184378
TNFSF10	0.48	3.62	12.33	0.00176	ENSG00000121858
NAALADL2	0.27	-1.83	-3.57	0.03	ENSG00000177694
ZMAT3	19.93	1.24	2.36	7.65e-07	ENSG00000172667
GNB4	17.07	-1.87	-3.64	2.71e-10	ENSG00000114450
gene:ENSG00000288698	0.78	-2.54	-5.8	0.03	ENSG00000288698
FAM131A	12.23	-1.48	-2.78	4.2e-06	ENSG00000175182
C3orf70	8.14	2.04	4.11	4.84e-07	ENSG00000187068
FETUB	0.65	3.72	13.19	0.000384	ENSG00000090512
LPP	21.12	2.06	4.17	1e-16	ENSG00000145012
CLDN1	4.66	-2.04	-4.12	0.00261	ENSG00000163347
PLAAT1	1.6	1.89	3.7	0.03	ENSG00000127252
LRRC15	21.08	-6.36	-82.25	3.07e-24	ENSG00000172061
TMEM44	12.97	-1.44	-2.71	1.54e-05	ENSG00000145014
FAM43A	90.13	-3.64	-12.44	4.18e-20	ENSG00000185112
TNK2	12.03	-1.44	-2.72	1.82e-08	ENSG00000061938
TM4SF19	3.15	3.28	9.7	0.000552	ENSG00000145107
RNF168	52.99	1.01	2.02	2.64e-05	ENSG00000163961
MELTF	2.1	1.83	3.56	0.000721	ENSG00000163975
SLC49A3	4.53	-4.69	-25.83	1.82e-06	ENSG00000169026
FGFRL1	49.45	2.8	6.96	5.59e-18	ENSG00000127418
SPON2	5.92	-2.54	-5.83	0.000823	ENSG00000159674
NAT8L	2.14	-1.51	-2.85	0.02	ENSG00000185818
TNIP2	126.69	-1.14	-2.21	1.67e-05	ENSG00000168884
HTT	33.84	1.02	2.03	2.29e-06	ENSG00000197386
RGS12	2.58	1.06	2.09	0.02	ENSG00000159788
ADRA2C	7.29	3.25	9.52	3.32e-05	ENSG00000184160
STK32B	0.53	5.52	45.83	1.09e-06	ENSG00000152953
EVC2	0.95	2.35	5.09	0.00601	ENSG00000173040
EVC	3.7	2.08	4.24	0.01	ENSG00000072840
CRMP1	0.5	1.79	3.47	0.01	ENSG00000072832
S100P	1243.43	-3.28	-9.7	1.12e-12	ENSG00000163993
BLOC1S4	63.61	-1.31	-2.48	2.46e-05	ENSG00000186222
ABLIM2	1.79	-4	-15.98	3.77e-08	ENSG00000163995
SH3TC1	14.38	-1.45	-2.74	4.89e-06	ENSG00000125089
HTRA3	3.46	-1.23	-2.35	0.03	ENSG00000170801
ACOX3	40.58	-1.09	-2.13	0.000135	ENSG00000087008
TRMT44	12.01	-1.19	-2.28	8.94e-05	ENSG00000155275
GPR78	8.79	-6.96	-124.12	7.38e-33	ENSG00000155269
CPZ	12.88	-5.68	-51.21	7.68e-22	ENSG00000109625
HS3ST1	2.21	-2.68	-6.42	1.75e-06	ENSG00000002587
FGFBP2	10.68	-3.38	-10.43	3.31e-07	ENSG00000137441
PROM1	19.31	1.27	2.41	0.000175	ENSG00000007062
SLIT2	0.86	4.41	21.21	8.28e-11	ENSG00000145147
PPARGC1A	0.24	4.89	29.6	0.00034	ENSG00000109819
SLC34A2	2.93	2.31	4.95	0.00057	ENSG00000157765
SEL1L3	9.22	-1.08	-2.12	0.00115	ENSG00000091490
SMIM20	50.06	-1.15	-2.21	0.00046	ENSG00000250317
PCDH7	0.61	3.74	13.39	8.91e-05	ENSG00000169851
TLR6	1.67	2.77	6.84	2.17e-05	ENSG00000174130
SMIM14	6.92	-1.24	-2.36	0.00244	ENSG00000163683
COMMD8	107.02	-1.5	-2.83	2.92e-10	ENSG00000169019
ATP10D	96.2	-2.07	-4.19	5.78e-18	ENSG00000145246
SPATA18	11.34	1.19	2.29	0.00721	ENSG00000163071
ERVMER34-1	113.69	-1.23	-2.35	9.06e-05	ENSG00000226887
RASL11B	27.37	-1.51	-2.85	2.22e-05	ENSG00000128045
LNX1	9.43	-1.64	-3.11	5.01e-06	ENSG00000072201
NMU	4.1	1.82	3.53	0.03	ENSG00000109255
CRACD	12.53	1.09	2.13	6.62e-06	ENSG00000109265
HOPX	45.78	-8.54	-371.4	2.43e-75	ENSG00000171476
SPINK2	3.05	-2.47	-5.53	0.01	ENSG00000128040
REST	26.36	1.17	2.25	6.83e-09	ENSG00000084093
IGFBP7	2.7	2.19	4.57	0.00263	ENSG00000163453
SULT1B1	0.37	-3.18	-9.04	0.00379	ENSG00000173597
SLC4A4	0.99	-2.58	-6	0.00676	ENSG00000080493
ADAMTS3	11.66	-1.54	-2.9	4.17e-08	ENSG00000156140
NAAA	15.34	-1.23	-2.34	0.0017	ENSG00000138744
SHROOM3	13.87	1.28	2.44	3.74e-05	ENSG00000138771
SCD5	7.73	2.47	5.54	1.13e-07	ENSG00000145284
LIN54	23.14	1.28	2.42	2.86e-07	ENSG00000189308
PLAC8	65.48	5.93	61.03	1.38e-62	ENSG00000145287
GPAT3	30.94	2.02	4.05	2.16e-10	ENSG00000138678
ARHGAP24	5.38	-3.98	-15.78	1.85e-17	ENSG00000138639
SPP1	25.22	-2.23	-4.68	0.02	ENSG00000118785
HERC6	6.64	-1.38	-2.6	0.01	ENSG00000138642
PIGY	99.55	-1.41	-2.66	4.13e-09	ENSG00000255072
PYURF	100.08	-1.42	-2.67	1.86e-09	ENSG00000145337
NAP1L5	20.48	-1.6	-3.03	6.41e-05	ENSG00000177432
FAM13A	23.59	-2.48	-5.59	2.29e-15	ENSG00000138640
C4orf54	0.14	5.16	35.76	6.63e-05	ENSG00000248713
DDIT4L	12.9	-1.45	-2.73	0.00131	ENSG00000145358
SLC39A8	63.4	-1.23	-2.34	0.000642	ENSG00000138821
CENPE	25.28	1.02	2.03	0.00229	ENSG00000138778
TACR3	0.52	-1.99	-3.98	0.02	ENSG00000169836
PPA2	53.5	-2.04	-4.1	1.88e-21	ENSG00000138777
NPNT	10.68	2.04	4.11	3.69e-06	ENSG00000168743
DKK2	0.14	3.91	15	0.00863	ENSG00000155011
CYP2U1	1.49	-1.4	-2.64	0.05	ENSG00000155016
LEF1	2.25	2.43	5.39	9.55e-05	ENSG00000138795
OSTC	247.49	-1.32	-2.5	8.56e-09	ENSG00000198856
COL25A1	0.12	2.37	5.17	0.03	ENSG00000188517
ANK2	0.24	1.27	2.41	0.03	ENSG00000145362
FGF2	0.69	-2.32	-4.98	0.00348	ENSG00000138685
SPRY1	8.42	1.68	3.19	1.57e-05	ENSG00000164056
PABPC4L	0.47	3.4	10.53	3.98e-05	ENSG00000254535
NOCT	79.82	1.66	3.15	5.6e-15	ENSG00000151014
MAML3	23.71	-1.68	-3.21	6.41e-08	ENSG00000196782
CLGN	4.21	-1.9	-3.75	0.00573	ENSG00000153132
UCP1	6.7	-1.86	-3.64	0.00392	ENSG00000109424
TBC1D9	17.3	-1.3	-2.46	0.00021	ENSG00000109436
TTC29	0.21	4.02	16.19	0.00294	ENSG00000137473
FHIP1A	9.91	1.06	2.08	3.38e-06	ENSG00000164142
FHDC1	126.92	-3.01	-8.04	3.11e-23	ENSG00000137460
GLRB	4.61	-1.49	-2.8	0.04	ENSG00000109738
FSTL5	1.12	1.85	3.6	0.04	ENSG00000168843
CPE	1.02	1.98	3.94	0.02	ENSG00000109472
SH3RF1	13.48	1.15	2.21	0.00527	ENSG00000154447
AADAT	1.09	-1.82	-3.52	0.03	ENSG00000109576
GALNT7	16.11	1.29	2.45	0.000512	ENSG00000109586
HPGD	15.88	1.3	2.46	0.01	ENSG00000164120
ANKRD37	4.28	2.02	4.05	0.0011	ENSG00000186352
C4orf47	1.75	2.6	6.08	0.000819	ENSG00000205129
PDLIM3	13.47	1.61	3.05	4.95e-06	ENSG00000154553
SORBS2	4	-1.53	-2.89	1.63e-05	ENSG00000154556
FAT1	24.41	1.61	3.06	1.68e-06	ENSG00000083857
ZFP42	108.3	-2.04	-4.12	0.000616	ENSG00000179059
NKD2	22.32	-1.92	-3.79	0.00612	ENSG00000145506
TERT	0.56	2.34	5.05	0.02	ENSG00000164362
SLC6A3	0.62	-7.14	-141.38	0.05	ENSG00000142319
IRX4	34.73	-2.15	-4.43	0.0002	ENSG00000113430
UBE2QL1	0.68	-5.49	-45.08	0.00107	ENSG00000215218
CMBL	24.4	1.38	2.61	0.000177	ENSG00000164237
ANKH	4.02	-1.71	-3.27	0.00655	ENSG00000154122
PRLR	6.56	-1.97	-3.91	3.86e-06	ENSG00000113494
IL7R	0.06	5.12	34.69	0.04	ENSG00000168685
EGFLAM	1.74	5.97	62.63	3.23e-15	ENSG00000164318
LIFR	75.54	-1.16	-2.23	5.75e-06	ENSG00000113594
DAB2	132.85	-2.57	-5.96	1.65e-20	ENSG00000153071
CARD6	0.82	-2.19	-4.56	0.02	ENSG00000132357
SELENOP	1.64	-3.03	-8.15	0.000436	ENSG00000250722
ITGA1	11.09	-4.51	-22.74	6.9e-26	ENSG00000213949
ITGA2	87.85	1.96	3.89	1.49e-08	ENSG00000164171
SLC38A9	40.31	-1.7	-3.25	1.01e-10	ENSG00000177058
ANKRD55	0.93	3.73	13.24	5.76e-05	ENSG00000164512
RAB3C	0.4	2.95	7.73	8.12e-05	ENSG00000152932
PDE4D	10.52	1.15	2.23	2.78e-06	ENSG00000113448
DEPDC1B	44.93	-1.28	-2.42	3.63e-05	ENSG00000035499
ZSWIM6	6.94	1.23	2.34	0.00414	ENSG00000130449
ERBIN	24.81	1.13	2.19	0.000198	ENSG00000112851
MAST4	13.09	-1.49	-2.8	0.00106	ENSG00000069020
CCDC125	10.03	-1.3	-2.46	1.63e-05	ENSG00000183323
MAP1B	5.49	3.49	11.24	5e-12	ENSG00000131711
PTCD2	6.43	-1.37	-2.59	1.21e-06	ENSG00000049883
ZNF366	0.47	-4.29	-19.51	0.00112	ENSG00000178175
FAM169A	24.68	1.18	2.27	4.61e-05	ENSG00000198780
ANKRD31	0.27	2.57	5.94	0.0012	ENSG00000145700
F2RL2	1.63	3.52	11.46	4.43e-06	ENSG00000164220
F2R	42.68	1.03	2.05	0.000842	ENSG00000181104
gene:ENSG00000285000	1.05	7.65	201.3	0.000571	ENSG00000285000
OTP	0.1	4.87	29.25	0.04	ENSG00000171540
ARSB	5.09	1.61	3.04	1.1e-05	ENSG00000113273
CMYA5	2.85	-3.05	-8.3	4.22e-13	ENSG00000164309
SERINC5	36.55	1.3	2.46	2.96e-06	ENSG00000164300
RASGRF2	12.76	2.77	6.82	1.58e-14	ENSG00000113319
VCAN	0.8	1.91	3.76	0.02	ENSG00000038427
RASA1	265.08	-1.98	-3.96	1.1e-06	ENSG00000145715
POU5F2	0.07	3.7	13.01	0.00706	ENSG00000248483
RFESD	0.57	1.66	3.15	0.03	ENSG00000175449
ERAP2	0.95	2.95	7.75	0.00171	ENSG00000164308
LNPEP	9.92	1.34	2.53	2.1e-06	ENSG00000113441
ST8SIA4	10.87	-2.21	-4.63	1.59e-11	ENSG00000113532
MACIR	29.3	-1.86	-3.62	1.14e-09	ENSG00000181751
NREP	0.28	2.74	6.67	0.02	ENSG00000134986
MCC	2.45	3.15	8.89	1.03e-08	ENSG00000171444
TSSK1B	0.14	4.87	29.25	0.04	ENSG00000212122
FEM1C	11.99	1.1	2.14	8.29e-05	ENSG00000145780
LVRN	2.42	1.15	2.21	0.04	ENSG00000172901
SEMA6A	193.05	1.04	2.06	8.94e-05	ENSG00000092421
LOX	0.49	2.4	5.26	0.000748	ENSG00000113083
GRAMD2B	73.1	-2.46	-5.49	5.34e-08	ENSG00000155324
ADAMTS19	3.58	3.23	9.39	3.54e-08	ENSG00000145808
gene:ENSG00000273217	0.75	8.46	351.73	3.3e-05	ENSG00000273217
P4HA2	14.87	1.59	3.01	2.85e-08	ENSG00000072682
TCF7	5.25	1.28	2.43	0.000348	ENSG00000081059
gene:ENSG00000273345	0.58	-2.68	-6.41	0.02	ENSG00000273345
UBE2B	68.01	-1.18	-2.27	3.54e-05	ENSG00000119048
CATSPER3	1.92	3.67	12.76	2.36e-05	ENSG00000152705
TGFBI	10.77	4	15.99	1.25e-18	ENSG00000120708
KIF20A	46.37	1.17	2.25	0.00342	ENSG00000112984
EGR1	36.8	1.83	3.55	0.000337	ENSG00000120738
LRRTM2	0.42	3.7	13.04	7.56e-06	ENSG00000146006
PROB1	4.75	-1.67	-3.18	0.00323	ENSG00000228672
EIF4EBP3	10.23	4.86	29.06	6.17e-12	ENSG00000243056
CD14	0.92	1.8	3.48	0.02	ENSG00000170458
PCDHA4	0.09	2.01	4.03	0.02	ENSG00000204967
PCDHB3	0.18	3.7	13	0.01	ENSG00000113205
PCDHB10	0.21	2.38	5.19	0.04	ENSG00000120324
PCDHGA1	0.12	3.42	10.74	0.00471	ENSG00000204956
PCDHGA2	0.6	2.97	7.85	5.8e-06	ENSG00000081853
PCDHGB1	0.65	2.11	4.32	0.00341	ENSG00000254221
PCDHGA4	0.21	2.43	5.39	0.02	ENSG00000262576
PCDHGA5	0.31	2.81	7.03	0.00362	ENSG00000253485
PCDHGB3	0.33	3.52	11.47	0.000173	ENSG00000262209
PCDHGA6	0.33	2.09	4.24	0.01	ENSG00000253731
PCDHGB4	2.42	1.62	3.06	0.00284	ENSG00000253953
PCDHGA8	0.13	2.29	4.87	0.04	ENSG00000253767
PCDHGA9	0.91	2.77	6.8	4.59e-05	ENSG00000261934
PCDHGA10	3.18	1.3	2.46	0.03	ENSG00000253846
PCDHGC4	1.73	-2.53	-5.79	0.00159	ENSG00000242419
FGF1	1.35	1.98	3.95	0.04	ENSG00000113578
PRELID2	6.51	1.18	2.26	0.0011	ENSG00000186314
SH3RF2	16.7	1.44	2.72	6.78e-05	ENSG00000156463
gene:ENSG00000275740	21.55	1.53	2.89	2.91e-07	ENSG00000275740
DPYSL3	2.3	2.43	5.37	0.0019	ENSG00000113657
SH3TC2	1.3	-3.11	-8.66	9.87e-12	ENSG00000169247
ABLIM3	15.07	-1.2	-2.3	1.41e-05	ENSG00000173210
ARHGEF37	1.64	-1.99	-3.96	0.00976	ENSG00000183111
PPARGC1B	3.95	1.16	2.24	0.000964	ENSG00000155846
CSF1R	12.5	3.41	10.6	3.47e-12	ENSG00000182578
CDX1	60.41	5.35	40.65	1.47e-09	ENSG00000113722
SYNPO	18.98	-1.05	-2.07	6.4e-05	ENSG00000171992
CCDC69	25.03	-1.11	-2.17	0.000154	ENSG00000198624
FAT2	3.08	-1.95	-3.87	2.68e-06	ENSG00000086570
FAXDC2	0.37	1.89	3.71	0.02	ENSG00000170271
GEMIN5	39.26	1.14	2.21	1.13e-05	ENSG00000082516
TIMD4	3.31	1.47	2.78	0.04	ENSG00000145850
HAVCR1	98.19	1.78	3.44	8.18e-11	ENSG00000113249
CYFIP2	17.26	1.02	2.02	0.000359	ENSG00000055163
RNF145	29.98	1.09	2.13	7.24e-05	ENSG00000145860
ATP10B	0.23	-3.24	-9.44	0.00455	ENSG00000118322
SLIT3	0.34	3.88	14.77	0.000277	ENSG00000184347
TLX3	1.46	-2.68	-6.43	0.01	ENSG00000164438
FGF18	2.92	-3.06	-8.34	0.00118	ENSG00000156427
DUSP1	32.24	-1.22	-2.33	0.02	ENSG00000120129
NKX2-5	0.21	3.51	11.36	0.04	ENSG00000183072
STC2	157.04	1.63	3.1	8.2e-10	ENSG00000113739
MSX2	508.19	-1.45	-2.72	2.98e-09	ENSG00000120149
HRH2	0.09	3.47	11.09	0.03	ENSG00000113749
SIMC1	2.96	4.21	18.5	4.93e-10	ENSG00000170085
COL23A1	0.57	2.82	7.05	0.01	ENSG00000050767
ZNF454	0.42	3.78	13.72	0.00171	ENSG00000178187
ZNF354C	3.54	3.62	12.32	1.34e-08	ENSG00000177932
RNF130	1.6	5.3	39.4	4.01e-08	ENSG00000113269
SERPINB9	124.18	1.11	2.16	0.000439	ENSG00000170542
SERPINB6	4.39	-1.02	-2.03	0.03	ENSG00000124570
TUBB2B	704.59	1.22	2.33	1.02e-05	ENSG00000137285
SLC22A23	45.16	-1.17	-2.25	8.84e-06	ENSG00000137266
PXDC1	120.84	-1.86	-3.63	6.46e-08	ENSG00000168994
PPP1R3G	0.45	2.38	5.22	0.00624	ENSG00000219607
NRN1	85.8	7.08	135.52	1.2e-12	ENSG00000124785
BMP6	15.74	-1.56	-2.95	0.02	ENSG00000153162
BLOC1S5-TXNDC5	1.97	3.98	15.82	0.0016	ENSG00000259040
ERVFRD-1	162.62	-5.75	-53.82	4.34e-35	ENSG00000244476
HIVEP1	9.94	1.02	2.03	5.33e-05	ENSG00000095951
EDN1	4.85	3.29	9.75	0.000262	ENSG00000078401
PHACTR1	1.24	4.02	16.2	8.01e-19	ENSG00000112137
GFOD1	2.72	2.69	6.43	6.21e-08	ENSG00000145990
RNF182	7.14	1.09	2.12	0.03	ENSG00000180537
MYLIP	65.81	-1.85	-3.62	7.33e-10	ENSG00000007944
ATXN1	2.59	2.59	6.03	1.31e-05	ENSG00000124788
RBM24	5.71	-1.67	-3.17	0.02	ENSG00000112183
MBOAT1	14.74	2.13	4.37	7.76e-05	ENSG00000172197
GPLD1	1.68	-1.5	-2.84	0.02	ENSG00000112293
ALDH5A1	15.66	-2.06	-4.17	8.33e-11	ENSG00000112294
KIAA0319	0.55	-2	-3.99	0.04	ENSG00000137261
H2AC1	0.53	5.57	47.35	0.01	ENSG00000164508
H2BC1	1.78	6.43	85.96	0.00352	ENSG00000146047
H1-1	13.55	7.95	247.63	9.03e-08	ENSG00000124610
H3C1	75.54	9	511.01	7.9e-28	ENSG00000275714
H4C1	45.96	7.98	252.56	1.25e-20	ENSG00000278637
H4C2	176.46	9.83	908.35	9.93e-38	ENSG00000278705
H3C2	843.19	11.19	2336.12	3.35e-125	ENSG00000286522
H2AC4	102.92	9.9	952.28	4.43e-30	ENSG00000278463
H2BC3	132.07	11.18	2313.19	2.91e-21	ENSG00000276410
H3C3	1212.93	10.19	1164.64	5.49e-181	ENSG00000287080
H1-2	1238.76	3.94	15.32	3.9e-14	ENSG00000187837
H2BC4	81.23	5.51	45.67	8.26e-47	ENSG00000180596
H4C3	817.7	10.03	1046.12	4.89e-143	ENSG00000197061
H1-6	0.5	3.59	12.01	0.05	ENSG00000187475
H2AC6	236.22	4.73	26.48	1.39e-49	ENSG00000180573
H1-4	1563.73	11.56	3029.35	3.34e-222	ENSG00000168298
H2BC5	348.22	6.06	66.67	1.23e-115	ENSG00000158373
H2BC6	61.13	8.58	382.69	6.87e-101	ENSG00000274290
H4C4	257.75	10.46	1409.65	3.75e-45	ENSG00000277157
gene:ENSG00000282988	7.02	3.22	9.3	8.91e-05	ENSG00000282988
H3C4	318.36	9.89	947.99	1.7e-76	ENSG00000197409
H2AC7	483.37	12.46	5624.63	4.7e-42	ENSG00000196866
H2BC7	202.87	9.63	793.4	3.14e-55	ENSG00000277224
H4C5	1791.23	11.26	2445.71	3.46e-167	ENSG00000276966
H2BC8	272.78	6.31	79.34	1.81e-59	ENSG00000273802
H2AC8	783.46	9.88	940.26	1.29e-184	ENSG00000277075
H1-3	259.03	9.25	610.44	3.28e-120	ENSG00000124575
H4C6	485.6	10.47	1417.09	3.65e-81	ENSG00000274618
H3C7	279.67	11.61	3132.55	5.64e-36	ENSG00000277775
H2BC9	337.19	6.83	113.72	4.94e-100	ENSG00000275713
H3C8	525.14	11.23	2405.02	6.85e-74	ENSG00000273983
H2BC10	363.05	10.93	1947.17	7.25e-60	ENSG00000278588
H4C8	79.32	5.29	39.08	2.71e-26	ENSG00000158406
H2BC11	111.55	5.4	42.14	1.73e-47	ENSG00000124635
H2AC11	943.61	10.11	1105.85	7.01e-184	ENSG00000196787
H4C9	133.94	9.17	577.49	8.8e-35	ENSG00000276180
H2BC12	1190.79	3.68	12.81	8.84e-31	ENSG00000197903
H2AC12	680.32	12.79	7095.33	8.92e-45	ENSG00000274997
H2BC13	238.82	8.31	316.83	1.37e-79	ENSG00000185130
H2AC13	611.09	10.02	1040.81	3.16e-132	ENSG00000196747
H3C10	146.17	6.62	98.52	3.77e-103	ENSG00000278828
H2AC14	813.8	10.58	1533.58	8.1e-130	ENSG00000276368
H2BC14	446.98	11.76	3460.88	8.91e-50	ENSG00000273703
H4C11	340.02	6.31	79.13	1.58e-15	ENSG00000197238
H4C12	1531.57	8.69	412.95	1.78e-35	ENSG00000273542
H2AC15	97.62	9.05	528.66	4.36e-34	ENSG00000275221
H2BC15	24.12	6.82	112.79	4.56e-70	ENSG00000233822
H2AC16	731.61	10.46	1404.33	2.46e-131	ENSG00000276903
H1-5	1480.12	12.51	5819.69	1.86e-156	ENSG00000184357
H3C11	574.26	11.09	2184.5	1.53e-69	ENSG00000275379
H4C13	324.55	13.17	9214.71	2.94e-14	ENSG00000275126
H3C12	296.2	10.55	1503.3	1.84e-94	ENSG00000197153
H2AC17	839.39	8.65	401.87	7.23e-182	ENSG00000278677
H2BC17	248.43	7.62	196.5	7.31e-84	ENSG00000274641
ZKSCAN8P1	1.08	-2.48	-5.58	0.00613	ENSG00000226314
HLA-G	317.5	-1.15	-2.22	0.000399	ENSG00000204632
RNF39	3.74	-1.57	-2.97	0.02	ENSG00000204618
MDC1	52.8	1.18	2.26	5.95e-05	ENSG00000137337
PSORS1C1	1.89	2.64	6.22	0.000349	ENSG00000204540
CDSN	2.18	5.78	55.04	1.51e-09	ENSG00000204539
MICB	32.69	1.02	2.02	0.00834	ENSG00000204516
TNF	7.41	2.13	4.37	0.00518	ENSG00000232810
HSPA1L	1.15	1.77	3.42	0.00651	ENSG00000204390
HSPA1B	463.76	-1.15	-2.22	6.42e-08	ENSG00000204388
SLC44A4	1.14	-2.61	-6.08	0.0057	ENSG00000204385
C4A	3.94	-1.85	-3.61	0.000415	ENSG00000244731
PPT2	52.16	-1.05	-2.07	0.000337	ENSG00000221988
HLA-DRA	0.37	5.39	41.87	0.02	ENSG00000204287
HLA-DRB5	0.56	2.98	7.91	0.02	ENSG00000198502
HLA-DRB1	4.15	2.75	6.71	0.00837	ENSG00000196126
HLA-DPB1	0.99	3.19	9.14	1.59e-05	ENSG00000223865
ITPR3	35.78	1.04	2.05	2.72e-05	ENSG00000096433
DEF6	16.03	-1.02	-2.02	0.01	ENSG00000023892
PPARD	189.38	-1.46	-2.75	8.54e-08	ENSG00000112033
FANCE	25.13	-1.42	-2.68	6.04e-06	ENSG00000112039
TEAD3	184.95	-1.81	-3.51	3.92e-12	ENSG00000007866
TULP1	0.62	-2.11	-4.32	0.04	ENSG00000112041
LHFPL5	1.5	-1.7	-3.26	0.00178	ENSG00000197753
MAPK13	11.02	1.35	2.55	0.0089	ENSG00000156711
CPNE5	0.53	-2.01	-4.04	0.02	ENSG00000124772
PIM1	41.32	-1.56	-2.96	7.11e-06	ENSG00000137193
DNAH8	0.34	3.59	12.04	0.000156	ENSG00000124721
KCNK5	58.12	-1.15	-2.22	6.22e-07	ENSG00000164626
TREML2	41.47	-7.07	-134.74	2.18e-37	ENSG00000112195
TREM1	4.85	-4.16	-17.85	9.71e-09	ENSG00000124731
MDFI	184.53	-1.5	-2.82	6.82e-08	ENSG00000112559
TFEB	16.83	-1.06	-2.09	0.000139	ENSG00000112561
PGC	2.84	-4.68	-25.71	9.44e-06	ENSG00000096088
PRICKLE4	1.53	-1.82	-3.54	0.02	ENSG00000278224
CCND3	73.98	-1.19	-2.29	2.23e-06	ENSG00000112576
C6orf132	41.75	1.48	2.8	1.01e-08	ENSG00000188112
GUCA1A	0.57	3.76	13.51	0.00291	ENSG00000048545
GUCA1B	2.57	-1.78	-3.44	0.02	ENSG00000112599
PRPH2	2.79	1.68	3.21	0.04	ENSG00000112619
PTK7	7.39	2.75	6.75	2.21e-11	ENSG00000112655
ZNF318	16.06	1.43	2.7	1.51e-07	ENSG00000171467
MRPL14	156.6	-1.3	-2.47	1.08e-06	ENSG00000180992
RUNX2	1.68	3.73	13.28	3.74e-08	ENSG00000124813
CLIC5	0.22	-2.29	-4.89	0.05	ENSG00000112782
SLC25A27	3.55	-1.89	-3.71	0.00241	ENSG00000153291
TDRD6	0.21	2.95	7.74	0.01	ENSG00000180113
PTCHD4	3.38	2.48	5.57	8.06e-10	ENSG00000244694
GSTA3	8.38	-8.68	-410.93	0.01	ENSG00000174156
GSTA4	61.24	-3.03	-8.19	4.22e-15	ENSG00000170899
FBXO9	30.82	-1.02	-2.03	2.07e-06	ENSG00000112146
GCM1	127.8	-8.17	-288.68	2.4e-81	ENSG00000137270
ELOVL5	483.1	-1.23	-2.34	4.15e-06	ENSG00000012660
LGSN	1.67	2.19	4.58	0.05	ENSG00000146166
FAM135A	19.78	-1.46	-2.76	7.28e-06	ENSG00000082269
SDHAF4	11.46	-2.01	-4.02	0.000216	ENSG00000154079
KHDC1L	11.3	1.66	3.17	0.00228	ENSG00000256980
SLC17A5	147.1	-1.25	-2.38	1.11e-05	ENSG00000119899
HMGN3	221.25	-1.2	-2.29	1.03e-06	ENSG00000118418
ELOVL4	106.92	-1.15	-2.22	3.83e-06	ENSG00000118402
TENT5A	111.37	-2.49	-5.61	2.4e-20	ENSG00000112773
CGA	12498	-9.43	-691.86	2.62e-82	ENSG00000135346
SMIM8	4.31	-1.29	-2.45	0.001	ENSG00000111850
RRAGD	7.23	2.07	4.2	4.29e-06	ENSG00000025039
ANKRD6	6.92	1.17	2.25	0.000311	ENSG00000135299
BACH2	2.6	1.14	2.21	0.01	ENSG00000112182
NDUFAF4	24.82	-1.07	-2.1	0.00173	ENSG00000123545
FAXC	1.27	1.78	3.43	0.00146	ENSG00000146267
SIM1	0.57	1.78	3.44	0.05	ENSG00000112246
CRYBG1	102.84	-2.11	-4.32	1.06e-16	ENSG00000112297
MTRES1	21.25	-1.31	-2.48	0.000418	ENSG00000130349
SOBP	0.65	-1.64	-3.12	0.03	ENSG00000112320
SCML4	0.18	-4.2	-18.38	0.02	ENSG00000146285
NR2E1	0.23	3.65	12.55	0.01	ENSG00000112333
MICAL1	52.16	-1.42	-2.68	1.34e-05	ENSG00000135596
SLC16A10	5.6	-1.29	-2.44	0.00714	ENSG00000112394
FYN	38.58	-1.07	-2.09	7e-05	ENSG00000010810
MARCKS	50.19	-1.47	-2.76	0.00263	ENSG00000277443
HS3ST5	0.18	2.97	7.85	0.01	ENSG00000249853
FRK	5.92	1.46	2.76	4.19e-07	ENSG00000111816
TSPYL4	12.85	-1.26	-2.4	0.000751	ENSG00000187189
CALHM6	1.03	2.93	7.6	0.00197	ENSG00000188820
PLN	0.13	3.95	15.48	0.03	ENSG00000198523
ASF1A	61.71	-1.34	-2.53	1.32e-07	ENSG00000111875
FAM184A	22.78	-1.58	-2.98	1.71e-06	ENSG00000111879
TBC1D32	19.69	1.24	2.37	8.52e-05	ENSG00000146350
PKIB	107.66	-1.08	-2.12	7.34e-05	ENSG00000135549
FABP7	535.8	-3.11	-8.66	4.23e-15	ENSG00000164434
SMPDL3A	42.56	-1.25	-2.39	0.000303	ENSG00000172594
PTPRK	9.14	1.42	2.68	1.91e-05	ENSG00000152894
ARHGAP18	143.01	-1.35	-2.55	4.99e-08	ENSG00000146376
TMEM200A	1.42	-2.87	-7.31	0.000721	ENSG00000164484
CTAGE9	0.85	2.77	6.82	0.00105	ENSG00000236761
ENPP1	7.02	1.6	3.03	2.9e-06	ENSG00000197594
MOXD1	7.77	-1.23	-2.34	0.01	ENSG00000079931
SLC18B1	68.45	-1.12	-2.18	5.4e-07	ENSG00000146409
TBPL1	30.58	-1.43	-2.69	9.26e-08	ENSG00000028839
SLC2A12	12.47	-2.47	-5.56	1.35e-13	ENSG00000146411
SGK1	70.48	-5.37	-41.32	7.85e-56	ENSG00000118515
IL20RA	0.25	-3.75	-13.47	0.04	ENSG00000016402
TNFAIP3	67.61	-2.5	-5.66	3.19e-20	ENSG00000118503
ARFGEF3	8.56	1.15	2.22	4.42e-05	ENSG00000112379
CITED2	177.59	-1.26	-2.39	8.43e-06	ENSG00000164442
HIVEP2	2.37	2.32	5.01	1.26e-06	ENSG00000010818
PHACTR2	24.76	1.14	2.2	5.08e-06	ENSG00000112419
STX11	1.8	-3.04	-8.2	0.000199	ENSG00000135604
SAMD5	7.51	1.56	2.96	0.000733	ENSG00000203727
LRP11	1.18	3.75	13.42	1.32e-07	ENSG00000120256
ULBP1	2.74	2.43	5.37	0.04	ENSG00000111981
ULBP3	1.4	2.37	5.16	0.04	ENSG00000131019
AKAP12	138.7	1.1	2.14	0.000721	ENSG00000131016
MYCT1	20.02	2.02	4.07	0.000811	ENSG00000120279
TIAM2	4.97	2.36	5.15	3.47e-09	ENSG00000146426
TULP4	26.5	1.81	3.51	3.97e-15	ENSG00000130338
RPS6KA2	0.91	2.86	7.25	0.02	ENSG00000071242
RAMACL	0.49	3.62	12.29	3.66e-05	ENSG00000235272
DACT2	8.59	-4.48	-22.29	1.41e-08	ENSG00000164488
THBS2	0.09	2.73	6.63	0.03	ENSG00000186340
PDGFA	32.73	1.41	2.65	1.23e-06	ENSG00000197461
PRKAR1B	7.35	1.03	2.04	0.04	ENSG00000188191
CYP2W1	0.12	3.58	11.92	0.03	ENSG00000073067
GPR146	10.64	2.97	7.82	0.00265	ENSG00000164849
GPER1	2.76	2.42	5.34	0.000547	ENSG00000164850
MICALL2	37.67	-1.67	-3.19	6.78e-07	ENSG00000164877
MAFK	146.93	-2.21	-4.62	2.77e-11	ENSG00000198517
TMEM184A	5.59	-1.18	-2.26	0.02	ENSG00000164855
CHST12	7.01	-1.11	-2.15	1.09e-05	ENSG00000136213
AMZ1	13.09	1.99	3.96	3.29e-10	ENSG00000174945
CARD11	55.35	1.13	2.18	2.83e-05	ENSG00000198286
SDK1	20.21	1.59	3.01	0.02	ENSG00000146555
FOXK1	20.29	1.87	3.67	7.99e-23	ENSG00000164916
FSCN1	254.5	1.08	2.12	0.000163	ENSG00000075618
ZNF853	0.26	2.14	4.4	0.03	ENSG00000236609
THSD7A	21.91	-5.17	-35.99	3.66e-63	ENSG00000005108
VWDE	3.96	-3.28	-9.72	1.91e-11	ENSG00000146530
ARL4A	9.21	-1.16	-2.23	0.00638	ENSG00000122644
CRPPA	1.33	1.83	3.55	0.00525	ENSG00000214960
BZW2	274.66	-1.24	-2.36	3.25e-06	ENSG00000136261
TSPAN13	133.45	-1.97	-3.91	3.81e-10	ENSG00000106537
MACC1	14.45	1.28	2.43	2.67e-06	ENSG00000183742
SP4	4.71	1.58	3	0.000272	ENSG00000105866
RAPGEF5	2.87	1.59	3.02	0.00145	ENSG00000136237
GPNMB	6.93	-5.03	-32.74	2.66e-09	ENSG00000136235
PALS2	11.28	1.09	2.13	0.0012	ENSG00000105926
GSDME	15.37	-1.85	-3.61	5.78e-14	ENSG00000105928
NFE2L3	248.24	-2.2	-4.58	2.43e-16	ENSG00000050344
HOXA13	0.27	1.71	3.27	0.04	ENSG00000106031
EVX1	4.54	4.33	20.12	7.69e-06	ENSG00000106038
BMPER	0.97	1.95	3.87	0.00599	ENSG00000164619
TBX20	12.43	-1.74	-3.34	0.00172	ENSG00000164532
EEPD1	10.63	-5.05	-33.14	6.81e-25	ENSG00000122547
ANLN	125.94	1.31	2.47	5.94e-06	ENSG00000011426
INHBA	1.5	1.84	3.59	0.02	ENSG00000122641
GLI3	10.26	2.17	4.49	3.23e-14	ENSG00000106571
gene:ENSG00000256646	6.67	-1.47	-2.78	0.00262	ENSG00000256646
NACAD	12.73	1.07	2.09	0.01	ENSG00000136274
IGFBP3	81.12	5.07	33.49	4.49e-45	ENSG00000146674
SUN3	13.7	1.4	2.65	0.00578	ENSG00000164744
ZNF716	2	2.2	4.6	0.000127	ENSG00000182111
ZNF727	0.06	4.07	16.83	0.01	ENSG00000214652
ZNF117	7.8	-1.78	-3.43	1.23e-07	ENSG00000152926
ERV3-1	17.91	-1.79	-3.46	7.31e-08	ENSG00000213462
CALN1	0.97	2.1	4.28	0.02	ENSG00000183166
MLXIPL	2.89	-2.14	-4.42	0.000468	ENSG00000009950
VPS37D	11.43	-1.78	-3.43	0.00175	ENSG00000176428
STX1A	7.81	-1.32	-2.5	0.00433	ENSG00000106089
CLIP2	9.08	-1.23	-2.35	0.02	ENSG00000106665
CASTOR2	42.3	1.49	2.82	3.51e-10	ENSG00000274070
TRIM73	0.88	-1.8	-3.49	0.05	ENSG00000178809
SRRM3	8.37	-1.62	-3.07	8.87e-06	ENSG00000177679
HSPB1	1023.93	-2.47	-5.54	1.42e-13	ENSG00000106211
ZP3	3.88	-2.14	-4.42	0.00031	ENSG00000188372
FGL2	0.18	2.89	7.41	0.00148	ENSG00000127951
GNAI1	17.04	-1.08	-2.12	5.25e-05	ENSG00000127955
SEMA3D	0.66	2.05	4.15	0.00221	ENSG00000153993
ABCB1	2.87	-4.07	-16.78	9.21e-09	ENSG00000085563
ADAM22	3.44	-1.5	-2.83	0.00152	ENSG00000008277
STEAP1	16.62	-1.35	-2.54	0.01	ENSG00000164647
gene:ENSG00000285772	0.31	5.45	43.83	0.00097	ENSG00000285772
ERVW-1	401.08	-3.13	-8.72	6.14e-21	ENSG00000242950
CDK6	39.83	1.4	2.63	3.65e-07	ENSG00000105810
TFPI2	132.12	-1.47	-2.77	0.000274	ENSG00000105825
COL1A2	525.73	-1.21	-2.32	0.000936	ENSG00000164692
CASD1	16.91	-1.55	-2.93	2.76e-07	ENSG00000127995
PEG10	2503.35	-2.54	-5.81	3.13e-26	ENSG00000242265
SDHAF3	55.4	-1.06	-2.09	0.000868	ENSG00000196636
BHLHA15	24.1	-2.46	-5.49	8.15e-16	ENSG00000180535
CPSF4	46.29	-1.14	-2.2	6.66e-06	ENSG00000160917
CYP3A7-CYP3A51P	0.41	3.26	9.61	0.03	ENSG00000282301
TRAPPC14	24.72	-1.24	-2.36	6.65e-05	ENSG00000146826
STAG3	5.43	2.35	5.12	3.74e-07	ENSG00000066923
PPP1R35	69.13	-1.3	-2.47	2.85e-06	ENSG00000160813
NYAP1	9.13	-1.49	-2.81	0.000996	ENSG00000166924
AGFG2	14.14	-1.3	-2.46	1.92e-05	ENSG00000106351
PCOLCE	42.98	-1.55	-2.92	2.97e-08	ENSG00000106333
MUC12	0.06	2.57	5.95	0.02	ENSG00000205277
SERPINE1	322.99	-1.88	-3.67	2.27e-06	ENSG00000106366
NAT16	0.16	2.55	5.84	0.02	ENSG00000167011
gene:ENSG00000267645	30.49	-1.44	-2.72	0.000701	ENSG00000267645
KMT2E	14.05	1.05	2.08	1.32e-06	ENSG00000005483
PIK3CG	0.14	4.27	19.32	0.00113	ENSG00000105851
HBP1	21.57	-1.33	-2.52	1.28e-05	ENSG00000105856
GPR22	0.13	5.31	39.59	0.03	ENSG00000172209
DNAJB9	85.91	-2.21	-4.61	1.16e-14	ENSG00000128590
DOCK4	11.59	-1.06	-2.08	0.000189	ENSG00000128512
IFRD1	34.56	-1.33	-2.51	0.000146	ENSG00000006652
BMT2	11.82	-1.17	-2.25	0.00307	ENSG00000164603
CAV2	11.45	1	2	0.03	ENSG00000105971
CTTNBP2	10.3	-1	-2	0.00115	ENSG00000077063
TSPAN12	36.89	-1.35	-2.54	1.85e-06	ENSG00000106025
ING3	7.9	-1.36	-2.56	0.000336	ENSG00000071243
FSCN3	0.28	2.96	7.77	0.00599	ENSG00000106328
LRRC4	0.6	3.01	8.05	0.000172	ENSG00000128594
LEP	169.91	-6.09	-67.99	2.49e-19	ENSG00000174697
PRRT4	2.17	-4.77	-27.27	1.18e-06	ENSG00000224940
FLNC	246.37	1.17	2.25	0.000149	ENSG00000128591
MEST	141.8	-1.06	-2.09	1.48e-05	ENSG00000106484
PODXL	508.93	3.08	8.43	5.54e-22	ENSG00000128567
PLXNA4	0.04	3.22	9.3	0.02	ENSG00000221866
AKR1B1	910.56	-2.8	-6.96	1.16e-16	ENSG00000085662
AKR1B15	0.6	-3.8	-13.93	0.01	ENSG00000227471
BPGM	45.75	-1.33	-2.51	5.69e-08	ENSG00000172331
WDR91	9.3	-1.19	-2.29	0.00029	ENSG00000105875
SLC13A4	184.78	-7.04	-131.68	9.22e-105	ENSG00000164707
ZC3HAV1L	33.54	2.25	4.76	1.57e-11	ENSG00000146858
KLRG2	64.61	-1.12	-2.17	0.00101	ENSG00000188883
KDM7A	5.55	-1.08	-2.12	0.02	ENSG00000006459
RAB19	3.26	1.22	2.32	0.03	ENSG00000146955
MGAM	0.07	4.02	16.19	0.00295	ENSG00000257335
EPHB6	1.99	1.8	3.48	0.00547	ENSG00000106123
TRPV6	1	1.82	3.54	0.00439	ENSG00000165125
CNTNAP2	29.36	-1.76	-3.38	1.11e-07	ENSG00000174469
ATP6V0E2	16.77	-1.03	-2.05	0.00352	ENSG00000171130
LRRC61	98.37	-1.14	-2.2	1.14e-05	ENSG00000127399
ABCF2-H2BK1	40.94	-1.04	-2.05	0.00239	ENSG00000285292
SMARCD3	1.62	-1.82	-3.53	0.00664	ENSG00000082014
WDR86	4.04	-3.71	-13.08	3.38e-09	ENSG00000187260
EN2	0.33	5	31.98	0.00663	ENSG00000164778
TDRP	203.22	-1.84	-3.58	3.45e-09	ENSG00000180190
CSMD1	2.64	3.39	10.49	2.95e-09	ENSG00000183117
DEFA1B	0.99	3.93	15.23	0.04	ENSG00000240247
PINX1_1	1.8	2.65	6.29	0.04	ENSG00000258724
XKR6	0.17	2.89	7.41	0.03	ENSG00000171044
NEIL2	9.41	1.06	2.09	0.01	ENSG00000154328
DLC1	20.71	1.56	2.94	4.3e-06	ENSG00000164741
TUSC3	93.68	-1.26	-2.4	0.000219	ENSG00000104723
MTMR7	15.02	-1.25	-2.38	2.91e-05	ENSG00000003987
CSGALNACT1	10.29	-1.56	-2.94	6.37e-05	ENSG00000147408
HR	4.2	-3.18	-9.07	5.69e-08	ENSG00000168453
LGI3	0.44	-4.57	-23.7	0.01	ENSG00000168481
SFTPC	2.29	-5.57	-47.59	9.21e-06	ENSG00000168484
PHYHIP	8.17	-4.03	-16.3	1.41e-13	ENSG00000168490
PIWIL2	0.85	3.47	11.1	0.000765	ENSG00000197181
C8orf58	40.96	1.24	2.35	1.67e-05	ENSG00000241852
EGR3	4.74	1.41	2.67	0.04	ENSG00000179388
TNFRSF10C	85.91	2.04	4.11	1.85e-07	ENSG00000173535
TNFRSF10A	23.38	1.42	2.67	0.000248	ENSG00000104689
LOXL2	116.03	1.2	2.3	2.33e-06	ENSG00000134013
NKX3-1	6.69	-1.56	-2.95	0.0018	ENSG00000167034
ADAM28	0.2	-3.19	-9.13	0.01	ENSG00000042980
CDCA2	36.67	1.36	2.56	2.96e-05	ENSG00000184661
PNMA2	24.15	1.44	2.71	0.00064	ENSG00000240694
DPYSL2	82.19	2.09	4.24	1.02e-17	ENSG00000092964
EPHX2	4.12	-1.39	-2.63	0.01	ENSG00000120915
SCARA3	103.36	1.18	2.26	0.000454	ENSG00000168077
FZD3	7.27	1.02	2.03	0.000336	ENSG00000104290
KIF13B	10.99	1.25	2.38	1.08e-07	ENSG00000197892
TEX15	0.86	2.12	4.33	0.000746	ENSG00000133863
NRG1	0.07	2.87	7.33	0.00224	ENSG00000157168
ADGRA2	6.07	-1.04	-2.06	0.03	ENSG00000020181
PLEKHA2	5.05	1.58	2.99	0.00527	ENSG00000169499
HTRA4	86.81	-7.02	-129.75	4.38e-21	ENSG00000169495
PLAT	4.51	1.53	2.89	0.0004	ENSG00000104368
HOOK3	30.58	1.12	2.18	6.99e-06	ENSG00000168172
POMK	23.29	2.63	6.18	1.59e-41	ENSG00000185900
CEBPD	325.81	-1.83	-3.56	2.72e-14	ENSG00000221869
SNAI2	5.79	2.42	5.34	0.00647	ENSG00000019549
NPBWR1	0.24	4.94	30.79	0.00845	ENSG00000288611
OPRK1	1.54	2.56	5.91	0.000303	ENSG00000082556
LYN	142.85	-1.06	-2.09	0.000814	ENSG00000254087
TOX	0.77	-2.35	-5.1	0.01	ENSG00000198846
CYP7B1	3.25	1.84	3.58	0.00048	ENSG00000172817
CRH	10.82	-5.95	-61.95	9.81e-08	ENSG00000147571
ADHFE1	1.53	-2.44	-5.43	0.0042	ENSG00000147576
EYA1	1.39	2.02	4.06	0.000546	ENSG00000104313
CRISPLD1	9.8	-1.18	-2.26	0.02	ENSG00000121005
ZFHX4	0.32	-1.92	-3.78	0.03	ENSG00000091656
PKIA	39.15	-2.02	-4.04	2e-08	ENSG00000171033
STMN2	30.13	2.98	7.87	2.1e-08	ENSG00000104435
HEY1	18.23	-1.59	-3.02	4.81e-05	ENSG00000164683
RALYL	0.14	4.44	21.73	0.0065	ENSG00000184672
CA13	2.36	1.33	2.52	0.01	ENSG00000185015
CA2	2.5	-1.74	-3.35	0.02	ENSG00000104267
DCAF4L2	0.16	5.42	42.67	0.03	ENSG00000176566
PDP1	37.22	2.15	4.44	9.33e-18	ENSG00000164951
TSPYL5	15.44	4.01	16.11	4.71e-05	ENSG00000180543
NIPAL2	1.21	2.16	4.47	0.0024	ENSG00000104361
KCNS2	0.15	2.43	5.38	0.04	ENSG00000156486
CTHRC1	12.66	-1.89	-3.7	0.00033	ENSG00000164932
RIMS2	0.66	1.6	3.03	0.02	ENSG00000176406
CSMD3	0.07	2.44	5.41	0.02	ENSG00000164796
TRPS1	1	2.24	4.73	0.00335	ENSG00000104447
SLC30A8	0.47	3.91	15.05	6.27e-06	ENSG00000164756
SAMD12	4.97	1.89	3.69	8.08e-06	ENSG00000177570
SNTB1	3.24	3.65	12.53	0.000255	ENSG00000172164
HAS2	2.21	2.06	4.17	0.02	ENSG00000170961
FAM83A	4.57	5.24	37.81	7.4e-09	ENSG00000147689
FBXO32	2.69	-2.83	-7.13	1.35e-06	ENSG00000156804
FER1L6	0.13	3.01	8.07	0.00959	ENSG00000214814
MTSS1	2.87	-1.48	-2.78	0.04	ENSG00000170873
LRATD2	15.9	1.37	2.58	0.000152	ENSG00000168672
NDRG1	13.61	1.51	2.85	0.000665	ENSG00000104419
TSNARE1	0.61	3	8	0.00315	ENSG00000171045
ARC	0.88	3.63	12.37	2.82e-05	ENSG00000198576
PSCA	16.84	-4.13	-17.52	1.49e-09	ENSG00000167653
LY6K	6.07	1.62	3.06	0.02	ENSG00000160886
LY6S	63.96	1	2.01	0.00555	ENSG00000291309
LY6H	1.64	-2.13	-4.37	0.03	ENSG00000176956
RHPN1	3.65	-2.22	-4.64	0.000245	ENSG00000158106
MROH6	2.08	1.51	2.85	0.03	ENSG00000204839
MAPK15	2.8	-1.82	-3.54	0.02	ENSG00000181085
EPPK1	49.61	2.18	4.52	1.76e-21	ENSG00000261150
PLEC	214.14	1.27	2.41	9.23e-06	ENSG00000178209
OPLAH	6.64	-1.17	-2.25	0.008	ENSG00000178814
TMEM249	2.08	1.42	2.68	0.04	ENSG00000261587
gene:ENSG00000271698	1.06	4.53	23.07	9.24e-06	ENSG00000271698
SLC39A4	30.31	2.05	4.13	4.39e-12	ENSG00000147804
ZFTRAF1	11.61	-1.02	-2.03	0.00183	ENSG00000187954
MFSD3	55.41	-1.43	-2.7	1.51e-06	ENSG00000167700
DMRT1	0.33	2.24	4.71	0.00999	ENSG00000137090
DMRT2	0.23	2.82	7.04	0.03	ENSG00000173253
GLIS3	3.18	1	2	0.00763	ENSG00000107249
SPATA6L	0.87	-1.34	-2.54	0.05	ENSG00000106686
JAK2	4.26	-1.34	-2.54	0.00164	ENSG00000096968
INSL6	10.22	6.72	105.15	8.24e-18	ENSG00000120210
INSL4	59.11	-8.66	-405.45	8.37e-26	ENSG00000120211
CD274	82.79	-2.21	-4.62	2.7e-14	ENSG00000120217
PTPRD	7.36	1.91	3.75	1.71e-08	ENSG00000153707
LURAP1L	14.72	-1.81	-3.5	1.18e-05	ENSG00000153714
FREM1	0.55	-5.7	-52.11	0.000418	ENSG00000164946
PLIN2	120.4	-2.18	-4.53	6.29e-06	ENSG00000147872
HACD4	5.39	-1.45	-2.74	0.00903	ENSG00000188921
CDKN2A	15.55	1.76	3.39	6.45e-05	ENSG00000147889
CDKN2B	3.37	2.07	4.2	0.00232	ENSG00000147883
DMRTA1	0.19	3.98	15.82	0.00116	ENSG00000176399
MOB3B	70.71	1.63	3.1	4.49e-09	ENSG00000120162
AQP3	93.63	-1.92	-3.78	7.48e-17	ENSG00000165272
MYORG	15.09	-1.2	-2.29	0.01	ENSG00000164976
DNAI1	0.85	-1.89	-3.7	0.02	ENSG00000122735
GALT	23.81	-1.04	-2.05	0.000566	ENSG00000213930
gene:ENSG00000258728	2.93	-1.29	-2.44	0.04	ENSG00000258728
CA9	1.01	5.8	55.61	0.000146	ENSG00000107159
TMEM8B	1.89	-1.13	-2.18	0.01	ENSG00000137103
CCIN	7.65	1.22	2.33	0.04	ENSG00000185972
GNE	68.51	-2.12	-4.35	1.3e-14	ENSG00000159921
gene:ENSG00000256966	1.5	3.37	10.34	0.00191	ENSG00000256966
SHB	15.78	-1.06	-2.08	0.00112	ENSG00000107338
ZNG1F	3.15	-1.32	-2.5	0.00278	ENSG00000215126
CNTNAP3B	0.07	6.09	68.06	0.00487	ENSG00000154529
ZNF658	1.44	3.08	8.43	9.71e-08	ENSG00000274349
ALDH1A1	265.15	-2	-3.99	0.000995	ENSG00000165092
TRPM6	7.91	1.5	2.83	1.63e-05	ENSG00000119121
PRUNE2	2.73	4.35	20.33	8.69e-21	ENSG00000106772
SLC28A3	9.35	1.28	2.42	0.02	ENSG00000197506
NTRK2	0.35	4.61	24.45	5.69e-08	ENSG00000148053
SHC3	0.06	2.34	5.06	0.05	ENSG00000148082
CKS2	510.29	-1.39	-2.62	7.29e-08	ENSG00000123975
GADD45G	187.97	-3.57	-11.89	1.83e-20	ENSG00000130222
SYK	8.17	1.87	3.64	0.00888	ENSG00000165025
WNK2	15.48	-2.78	-6.85	1.58e-11	ENSG00000165238
BARX1	1.25	4.12	17.42	0.000885	ENSG00000131668
CTSV	40.35	-1.23	-2.34	0.000103	ENSG00000136943
CCDC180	0.29	-1.76	-3.4	0.03	ENSG00000197816
COL15A1	0.45	3.47	11.05	1.07e-05	ENSG00000204291
TGFBR1	38.98	2.64	6.24	9.09e-36	ENSG00000106799
NR4A3	3.71	-2.8	-6.94	6.07e-06	ENSG00000119508
TMEFF1	28.31	-1.29	-2.44	0.0034	ENSG00000241697
CAVIN4	4.54	-1.34	-2.52	0.03	ENSG00000170681
SLC44A1	22.46	1.18	2.26	2.86e-07	ENSG00000070214
ZNF462	12.28	1.33	2.52	6.96e-07	ENSG00000148143
FRRS1L	0.82	-1.59	-3.02	0.00372	ENSG00000260230
PALM2AKAP2	79.79	1.66	3.16	3.45e-13	ENSG00000157654
SVEP1	2.01	-2.19	-4.58	0.0001	ENSG00000165124
MUSK	0.12	3.03	8.17	0.00941	ENSG00000030304
LPAR1	5.91	1.8	3.48	0.00872	ENSG00000198121
ZNF483	2.89	1.35	2.55	0.000168	ENSG00000173258
SHOC1	0.1	4.43	21.56	0.0073	ENSG00000165181
UGCG	23.66	1.75	3.37	9.11e-09	ENSG00000148154
KIAA1958	4.79	1.3	2.46	0.000439	ENSG00000165185
SLC31A2	18.76	-1.5	-2.82	0.000153	ENSG00000136867
RNF183	0.25	2.56	5.89	0.02	ENSG00000165188
HDHD3	45.13	-1.8	-3.49	1.87e-10	ENSG00000119431
COL27A1	2.16	1.83	3.57	0.00203	ENSG00000196739
AKNA	10.05	1.02	2.02	0.000249	ENSG00000106948
TNFSF15	0.52	4.21	18.51	1.74e-07	ENSG00000181634
TNC	10	5.68	51.22	2.15e-30	ENSG00000041982
ASTN2	1.93	2.76	6.76	2.87e-07	ENSG00000148219
TLR4	0.19	4.48	22.34	2.78e-06	ENSG00000136869
GPR21	0.27	5.06	33.39	0.02	ENSG00000188394
MVB12B	1.26	1.44	2.72	0.02	ENSG00000196814
ANGPTL2	0.23	4.28	19.36	0.000741	ENSG00000136859
SLC2A8	32.52	1.05	2.07	0.000591	ENSG00000136856
ZNF79	14.71	1.21	2.31	0.00188	ENSG00000196152
ENG	96.28	-1.48	-2.79	0.00849	ENSG00000106991
ST6GALNAC4	26.3	-1.25	-2.38	0.000233	ENSG00000136840
EEIG1	87.57	-1.05	-2.07	0.000531	ENSG00000167106
SLC25A25	19.02	-1.08	-2.12	0.000474	ENSG00000148339
SH3GLB2	117.46	-1.47	-2.77	1.62e-08	ENSG00000148341
MIGA2	13.61	-1.49	-2.81	1.05e-05	ENSG00000148343
CRAT	64.42	-2.14	-4.41	4.53e-19	ENSG00000095321
IER5L	94.92	-1.12	-2.18	0.000675	ENSG00000188483
PRRX2	4.52	-2.1	-4.3	0.00313	ENSG00000167157
ASS1	66.73	-1.24	-2.37	0.00149	ENSG00000130707
FIBCD1	14.54	-4.26	-19.18	1.89e-15	ENSG00000130720
LAMC3	0.45	-3.23	-9.35	0.00285	ENSG00000050555
AIF1L	105.77	-2.34	-5.06	6.89e-14	ENSG00000126878
PRRT1B	5.77	2.96	7.8	1.27e-06	ENSG00000283526
RXRA	56.08	-1.27	-2.41	1.92e-08	ENSG00000186350
FCN1	0.1	4.98	31.53	0.00775	ENSG00000085265
PPP1R26	2.1	1.46	2.76	0.02	ENSG00000196422
CCDC187	0.27	-1.83	-3.55	0.03	ENSG00000260220
AJM1	5	1.87	3.66	0.000118	ENSG00000232434
CLIC3	290.53	-1.71	-3.26	0.000202	ENSG00000169583
gene:ENSG00000284976	0.38	4.18	18.15	0.00515	ENSG00000284976
CYSRT1	12.73	3.62	12.32	1.24e-06	ENSG00000197191
FAM166A	0.36	4.44	21.66	0.00548	ENSG00000188163
TOR4A	2.31	2.1	4.29	0.00265	ENSG00000198113
CACNA1B	0.04	3.58	11.92	0.04	ENSG00000148408
ZMYND11	7.32	1.03	2.04	0.00806	ENSG00000015171
AKR1E2	1.3	2.96	7.79	0.001	ENSG00000165568
ASB13	7.17	-1.07	-2.1	0.04	ENSG00000196372
PFKFB3	25.45	2.95	7.7	3.12e-24	ENSG00000170525
PRKCQ	0.8	4.83	28.51	2.74e-06	ENSG00000065675
CELF2	0.52	4.71	26.16	3.37e-11	ENSG00000048740
PHYH	63.32	-2.3	-4.92	3.16e-10	ENSG00000107537
ACBD7	4.06	-2.06	-4.16	0.000461	ENSG00000176244
VIM	27.28	5.71	52.19	1.73e-12	ENSG00000026025
PLXDC2	3.29	-4	-15.98	1.58e-17	ENSG00000120594
SKIDA1	11.57	-2.18	-4.53	1.14e-09	ENSG00000180592
COMMD3-BMI1	2.01	3.25	9.51	0.000111	ENSG00000269897
GPR158	1.03	1.69	3.22	0.01	ENSG00000151025
CREM	34.42	-1.25	-2.38	2.27e-06	ENSG00000095794
RET	0.14	2.34	5.06	0.02	ENSG00000165731
FXYD4	8.7	1.54	2.92	0.03	ENSG00000150201
DEPP1	108.35	-3.28	-9.74	3.56e-23	ENSG00000165507
ZNF488	19.09	-3.87	-14.63	8.27e-28	ENSG00000265763
FRMPD2	0.15	-3.96	-15.52	0.03	ENSG00000170324
ERCC6	9.08	2.62	6.16	3.65e-17	ENSG00000225830
CHAT	7.76	3.46	10.97	2.41e-05	ENSG00000070748
SLC18A3	93.15	4.35	20.43	5.54e-12	ENSG00000187714
C10orf53	0.07	4.08	16.86	0.02	ENSG00000178645
AGAP6	3.78	-1.4	-2.64	0.00474	ENSG00000204149
PHYHIPL	3.91	-2.23	-4.68	2.13e-05	ENSG00000165443
RHOBTB1	66.82	-3.98	-15.81	3.99e-31	ENSG00000072422
ARID5B	29.66	-1.28	-2.43	1.22e-06	ENSG00000150347
CTNNA3	0.03	3.01	8.07	0.05	ENSG00000183230
TET1	61.36	1.5	2.82	5.85e-06	ENSG00000138336
AIFM2	1.87	-2.53	-5.77	0.000167	ENSG00000042286
UNC5B	4.07	1.53	2.9	0.03	ENSG00000107731
CDH23	2.66	-1.25	-2.39	0.04	ENSG00000107736
VSIR	83.86	-3.41	-10.6	4.18e-29	ENSG00000107738
CHST3	4.95	1.78	3.44	0.0041	ENSG00000122863
SPOCK2	0.46	1.44	2.72	0.04	ENSG00000107742
P4HA1	121.24	1.85	3.6	9.1e-16	ENSG00000122884
SYNPO2L	0.15	2.55	5.88	0.02	ENSG00000166317
FUT11	15.56	2.44	5.42	3.61e-13	ENSG00000196968
CAMK2G	44.34	-1.22	-2.33	6.2e-06	ENSG00000148660
KAT6B	2.23	1.13	2.19	0.000338	ENSG00000156650
DUSP13	5.81	-1.47	-2.77	0.0088	ENSG00000079393
ZNF503	10.34	2.43	5.38	1.06e-05	ENSG00000165655
LRMDA	1.67	2.01	4.02	0.000171	ENSG00000148655
DLG5	142.02	-1.1	-2.14	6.12e-06	ENSG00000151208
ZMIZ1	56.1	1.8	3.47	3.47e-11	ENSG00000108175
PPIF	174.97	-1.14	-2.2	4.93e-05	ENSG00000108179
EIF5AL1	1.4	3.21	9.24	3.47e-07	ENSG00000253626
TSPAN14	48.86	1.36	2.56	2.41e-10	ENSG00000108219
PAPSS2	2.49	-1.72	-3.3	0.01	ENSG00000198682
ATAD1	58.22	-1.12	-2.17	0.000149	ENSG00000138138
KLLN	3.27	-1.58	-3	0.01	ENSG00000227268
PTEN	47.88	-1	-2.01	0.000608	ENSG00000171862
ACTA2	4.72	4.94	30.6	5.31e-15	ENSG00000107796
FAS	0.4	4.44	21.73	4.73e-09	ENSG00000026103
LIPA	56.72	-1.37	-2.59	4.56e-06	ENSG00000107798
SLC16A12	1.07	-4.65	-25.18	8.53e-05	ENSG00000152779
HTR7	0.39	4.7	26.07	0.00213	ENSG00000148680
ANKRD1	37.55	4.38	20.81	1.86e-23	ENSG00000148677
PCGF5	2.25	2.57	5.95	1.8e-06	ENSG00000180628
CYP26A1	2.37	-8.59	-384.92	0.01	ENSG00000095596
RBP4	1.35	-2.78	-6.87	0.02	ENSG00000138207
HELLS	17.86	1.45	2.74	1.6e-11	ENSG00000119969
CYP2C18	25.3	-3.22	-9.35	1.37e-13	ENSG00000108242
PDLIM1	544.41	1.17	2.24	1.15e-06	ENSG00000107438
BLNK	0.7	-4.35	-20.34	7.84e-07	ENSG00000095585
PIK3AP1	2.38	-2.04	-4.13	0.02	ENSG00000155629
ARHGAP19-SLIT1	1.15	5.17	35.94	5.89e-06	ENSG00000269891
FRAT1	0.69	-2.37	-5.17	0.03	ENSG00000165879
FRAT2	12.92	-1.72	-3.3	6.91e-05	ENSG00000181274
GOLGA7B	0.19	5.08	33.92	0.000347	ENSG00000155265
ABCC2	19.47	1.15	2.21	0.000165	ENSG00000023839
TLX1	0.55	-2.7	-6.49	0.04	ENSG00000107807
ELOVL3	2.12	-1.72	-3.29	0.04	ENSG00000119915
C10orf95	18.51	-2.5	-5.67	6.49e-07	ENSG00000120055
MFSD13A	24.96	-1.49	-2.81	5.78e-05	ENSG00000138111
TRIM8	6.17	1.14	2.2	0.00505	ENSG00000171206
INA	166.6	1.22	2.33	3.05e-05	ENSG00000148798
CALHM2	17.2	-1.73	-3.31	3.02e-05	ENSG00000138172
CALHM3	1.86	1.88	3.69	0.01	ENSG00000183128
NEURL1	68.3	-1.8	-3.49	9.5e-09	ENSG00000107954
COL17A1	6.85	4.52	22.88	2.67e-09	ENSG00000065618
DUSP5	683.84	-1.93	-3.8	7.06e-08	ENSG00000138166
PDCD4	26.49	-1.88	-3.69	8.1e-05	ENSG00000150593
TDRD1	0.31	6.6	97.27	5.16e-05	ENSG00000095627
ABLIM1	42.19	2	4	3.67e-13	ENSG00000099204
VAX1	0.19	2.67	6.37	0.00696	ENSG00000148704
EMX2	0.39	6.43	86.17	0.00352	ENSG00000170370
GRK5	6.49	-1.01	-2.01	0.00906	ENSG00000198873
HTRA1	1.28	-2.2	-4.59	0.01	ENSG00000166033
CPXM2	0.38	4.3	19.64	0.00116	ENSG00000121898
CHST15	6.26	1.12	2.18	0.01	ENSG00000182022
ADAM12	0.8	-3.47	-11.05	0.00134	ENSG00000148848
INSYN2A	0.15	3.58	11.97	0.00385	ENSG00000188916
MKI67	72.11	1.08	2.11	0.00099	ENSG00000148773
MGMT	0.16	3.39	10.5	0.01	ENSG00000170430
TCERG1L	1.1	6.89	118.77	5.06e-09	ENSG00000176769
BNIP3	285.79	2.66	6.32	1.56e-28	ENSG00000176171
DPYSL4	0.81	4.16	17.92	0.000294	ENSG00000151640
CFAP46	0.1	2.98	7.87	0.05	ENSG00000171811
KNDC1	0.06	1.99	3.98	0.05	ENSG00000171798
SCART1	0.77	1.86	3.62	0.04	ENSG00000214279
ODF3	0.17	3.14	8.84	0.02	ENSG00000177947
IFITM2	2.61	4.48	22.38	1.83e-07	ENSG00000185201
CDHR5	0.55	2.05	4.13	0.02	ENSG00000099834
TMEM80	12.47	-1.06	-2.09	0.00643	ENSG00000177042
MOB2	28.37	-1.06	-2.09	0.000562	ENSG00000182208
gene:ENSG00000250644	5.53	-1.61	-3.06	0.00431	ENSG00000250644
KCNQ1	2.71	-5.86	-58.2	2.27e-07	ENSG00000053918
CDKN1C	2323.74	-7.04	-132.04	1.73e-73	ENSG00000129757
SLC22A18	16.28	-2.36	-5.15	9.04e-13	ENSG00000110628
PHLDA2	818.89	-3.76	-13.54	1.39e-48	ENSG00000181649
HBB	54.19	5.2	36.85	1.54e-05	ENSG00000244734
CAVIN3	25.16	2.29	4.88	5.33e-08	ENSG00000170955
DENND2B	3.96	1.4	2.63	7.35e-05	ENSG00000166444
SBF2	7.38	1.08	2.11	0.000163	ENSG00000133812
ADM	121.19	-1.6	-3.03	2.12e-07	ENSG00000148926
PDE3B	0.59	2.16	4.46	0.02	ENSG00000152270
CYP2R1	0.4	2.92	7.57	0.01	ENSG00000186104
NUCB2	94.28	-3.03	-8.17	3.98e-14	ENSG00000070081
LDHA	868.83	2.07	4.21	1.13e-19	ENSG00000134333
TMEM86A	3.79	-1.62	-3.08	0.00868	ENSG00000151117
MRGPRX1	25.84	-2.76	-6.78	4.01e-06	ENSG00000170255
ZDHHC13	18.16	-1.32	-2.49	3.53e-07	ENSG00000177054
E2F8	38.52	-1.82	-3.53	8.33e-11	ENSG00000129173
ANO3	0.52	2.91	7.5	0.01	ENSG00000134343
MUC15	122.37	-5.5	-45.33	2.17e-64	ENSG00000169550
LGR4	140.05	-1.71	-3.28	2.77e-13	ENSG00000205213
LIN7C	37.89	1.08	2.12	1.05e-06	ENSG00000148943
BDNF	0.41	1.83	3.55	0.01	ENSG00000176697
PRRG4	8.18	-1.68	-3.2	9.01e-06	ENSG00000135378
HIPK3	37.14	1.39	2.62	1.01e-10	ENSG00000110422
LMO2	4.05	-5.72	-52.68	2.15e-08	ENSG00000135363
ABTB2	67.48	-4.17	-18.03	2.26e-45	ENSG00000166016
ELF5	9.14	-2.78	-6.87	1.42e-07	ENSG00000135374
CD44	14.38	3.92	15.15	2.23e-06	ENSG00000026508
SLC1A2	2.07	-6.43	-86.11	8.62e-20	ENSG00000110436
C11orf96	11.54	-4.53	-23.03	6.67e-09	ENSG00000187479
ACCS	0.99	1.73	3.33	0.05	ENSG00000110455
TSPAN18	3.34	1.61	3.06	0.04	ENSG00000157570
TP53I11	43.16	-2.33	-5.02	9.78e-08	ENSG00000175274
DDB2	25.87	1.49	2.82	1.97e-06	ENSG00000134574
NR1H3	24.4	-1.1	-2.14	6.92e-05	ENSG00000025434
SLC43A3	8.5	3.83	14.25	1.29e-07	ENSG00000134802
SERPING1	12.09	1.21	2.31	0.000995	ENSG00000149131
BTBD18	0.26	3.36	10.29	0.01	ENSG00000233436
ZFP91-CNTF	7.11	3.29	9.77	3.46e-09	ENSG00000255073
FAM111B	19.71	3.26	9.58	5.88e-09	ENSG00000189057
FAM111A	7.58	1.94	3.84	4.89e-07	ENSG00000166801
MPEG1	0.28	5.49	45.05	0.000222	ENSG00000197629
MS4A15	5.63	-2.87	-7.32	0.00109	ENSG00000166961
TMEM132A	47.81	-1.09	-2.13	2.81e-06	ENSG00000006118
CD5	0.12	3.76	13.56	0.02	ENSG00000110448
SYT7	80.36	-1.41	-2.66	5.46e-08	ENSG00000011347
FADS3	148.58	-1.71	-3.28	8.84e-06	ENSG00000221968
LBHD1	2.3	-1.34	-2.53	0.03	ENSG00000162194
CSKMT	6.38	1	2.01	0.04	ENSG00000214756
ZBTB3	4.03	1.19	2.29	0.02	ENSG00000185670
TAF6L	16.27	-1.32	-2.49	0.000268	ENSG00000162227
SLC3A2	469.13	-1.07	-2.1	2.48e-05	ENSG00000168003
ATL3	19.02	1.74	3.34	8.88e-08	ENSG00000184743
BAD	241.23	-1.63	-3.1	1.41e-13	ENSG00000002330
KCNK4	0.9	-3.45	-10.93	0.00474	ENSG00000182450
SLC22A11	37.75	-3.57	-11.91	2.4e-20	ENSG00000168065
ATG2A	35.74	-2.27	-4.84	2.16e-12	ENSG00000110046
ARL2-SNX15	1.74	2.55	5.87	0.04	ENSG00000273003
TMEM262	1.27	3.05	8.27	4.93e-07	ENSG00000187066
SPDYC	7.85	-1.71	-3.27	0.00886	ENSG00000204710
TIGD3	1.93	-1.82	-3.54	0.02	ENSG00000173825
OVOL1	109.82	-3.34	-10.15	2.87e-30	ENSG00000172818
FOSL1	46.22	1.18	2.26	0.00389	ENSG00000175592
CST6	54.05	3.78	13.72	1.71e-06	ENSG00000175315
CATSPER1	1.53	4.67	25.47	2.31e-06	ENSG00000175294
RIN1	2.78	1.9	3.73	0.00198	ENSG00000174791
SYT12	1.16	-2.81	-6.99	1.34e-06	ENSG00000173227
PITPNM1	37.15	-1.08	-2.12	6.24e-06	ENSG00000110697
ALDH3B2	13.36	-2.48	-5.56	1.26e-08	ENSG00000132746
GAL	22.49	-2.26	-4.79	2.33e-06	ENSG00000069482
CPT1A	8.41	-2.29	-4.88	1.04e-05	ENSG00000110090
MRGPRF	2.59	2.61	6.09	0.00903	ENSG00000172935
MYEOV	28	2.04	4.11	6.98e-09	ENSG00000172927
CCND1	400.85	2.1	4.27	1.19e-10	ENSG00000110092
ANO1	14.81	-6.98	-125.83	5.71e-33	ENSG00000131620
SHANK2	11.38	-1.2	-2.3	0.0003	ENSG00000162105
STARD10	155.76	-1.16	-2.24	4.2e-07	ENSG00000214530
ATG16L2	6.45	-1.28	-2.42	0.02	ENSG00000168010
P2RY2	13.76	-1.53	-2.89	5.78e-12	ENSG00000175591
P2RY6	49.42	-1.08	-2.12	1.45e-05	ENSG00000171631
RELT	8.31	-1.21	-2.32	0.00188	ENSG00000054967
PAAF1	2.62	1.3	2.46	0.02	ENSG00000175575
UCP2	86.02	-1.7	-3.25	4.27e-07	ENSG00000175567
PPME1	79.91	-1.73	-3.32	6.67e-07	ENSG00000214517
OR2AT4	0.27	2.27	4.84	0.00158	ENSG00000171561
GDPD5	20.1	-1.48	-2.79	1.55e-06	ENSG00000158555
MAP6	0.26	2.17	4.5	0.02	ENSG00000171533
WNT11	82.32	1.96	3.9	1.16e-06	ENSG00000085741
KCTD14	50.94	-1.54	-2.91	7.18e-05	ENSG00000151364
SYTL2	1.12	1.33	2.51	0.05	ENSG00000137501
PRSS23	19.29	1.6	3.03	1.36e-07	ENSG00000150687
RAB38	4.03	-1.71	-3.27	0.03	ENSG00000123892
NAALAD2	4.44	-1.51	-2.85	0.03	ENSG00000077616
gene:ENSG00000284057	9.34	-2.95	-7.71	0.00129	ENSG00000284057
VSTM5	10.28	-2.33	-5.03	7.52e-09	ENSG00000214376
CFAP300	10.08	-1.33	-2.51	0.00474	ENSG00000137691
CASP4	10.15	-3.06	-8.31	0.000344	ENSG00000196954
CASP1	0.4	-4.33	-20.1	0.03	ENSG00000137752
CARD16	13.88	-7.32	-160.18	1.68e-08	ENSG00000204397
GUCY1A2	0.13	-2.28	-4.87	0.03	ENSG00000152402
FDX1	180.18	-2.76	-6.77	4.64e-15	ENSG00000137714
HSPB2-C11orf52	2.12	-3.63	-12.39	0.00031	ENSG00000254445
DIXDC1	6.67	-1.08	-2.12	0.009	ENSG00000150764
DRD2	0.76	1.5	2.82	0.05	ENSG00000149295
ZBTB16	0.09	6.7	103.9	0.00156	ENSG00000109906
NNMT	4.85	2.69	6.47	0.0012	ENSG00000166741
CADM1	34.92	1.18	2.27	6.56e-05	ENSG00000182985
TAGLN	66.81	2.74	6.67	5.62e-07	ENSG00000149591
BACE1	8.91	1.25	2.37	0.000123	ENSG00000186318
IL10RA	0.57	2.61	6.1	0.000914	ENSG00000110324
TMPRSS4	0.19	4.73	26.61	0.000517	ENSG00000137648
MPZL3	1.66	1.76	3.39	0.02	ENSG00000160588
MPZL2	0.27	2.24	4.72	0.03	ENSG00000149573
KMT2A	12.92	1.34	2.54	1.66e-08	ENSG00000118058
UPK2	6.62	-2.6	-6.05	0.000231	ENSG00000110375
MCAM	39.88	1.46	2.74	0.000549	ENSG00000076706
OAF	87.7	-3.76	-13.58	7.22e-32	ENSG00000184232
POU2F3	4.21	-4.68	-25.6	3.65e-15	ENSG00000137709
TBCEL	2.32	4	16.04	4.21e-11	ENSG00000154114
TBCEL-TECTA	0.32	6.12	69.33	0.00337	ENSG00000285509
TECTA	0.1	3.98	15.8	0.00711	ENSG00000109927
CLMP	133.2	-2.36	-5.14	3.42e-12	ENSG00000166250
OR8D1	0.26	1.95	3.86	0.02	ENSG00000196341
OR8B3	0.15	4.71	26.2	0.03	ENSG00000284609
OR8B8	0.18	4.02	16.19	0.00175	ENSG00000197125
ESAM	7.55	-3.82	-14.1	2.02e-07	ENSG00000149564
CCDC15	0.13	4.29	19.59	0.01	ENSG00000149548
TMEM218	0.54	6.46	88.08	4.44e-08	ENSG00000150433
FEZ1	3.15	-1.61	-3.05	0.00119	ENSG00000149557
ACRV1	0.31	2.33	5.04	0.05	ENSG00000134940
ST3GAL4	61.07	-2.09	-4.26	3.94e-13	ENSG00000110080
ETS1	14.87	1.65	3.13	1.57e-05	ENSG00000134954
KCNJ5	7.07	3.17	9.01	1.05e-09	ENSG00000120457
ACAD8	8.58	-1	-2.01	0.00293	ENSG00000151498
GLB1L2	8.99	1.01	2.01	0.0022	ENSG00000149328
B3GAT1	0.09	2.57	5.96	0.04	ENSG00000109956
SLC6A12	1.09	1.92	3.78	0.02	ENSG00000111181
B4GALNT3	18.6	1.82	3.52	6.12e-10	ENSG00000139044
WNT5B	1.2	2.6	6.05	0.00501	ENSG00000111186
TSPAN9	52.29	-1.02	-2.03	8.25e-05	ENSG00000011105
CCND2	37.17	3.41	10.65	7.9e-21	ENSG00000118971
gene:ENSG00000255639	9.52	-1.27	-2.41	0.003	ENSG00000255639
SCNN1A	3.27	-1.62	-3.08	0.00221	ENSG00000111319
TPI1	696.92	1.05	2.08	4.29e-06	ENSG00000111669
ENO2	35.16	1.58	3	1.38e-06	ENSG00000111674
C12orf57	61.67	-1.47	-2.77	1.53e-07	ENSG00000111678
gene:ENSG00000290146	48.36	-1.68	-3.2	2.7e-07	ENSG00000290146
CD163L1	0.37	2.37	5.16	0.00757	ENSG00000177675
DPPA3	9	1.99	3.98	0.00184	ENSG00000187569
SLC2A3	1167.3	1.62	3.07	9.41e-07	ENSG00000059804
FOXJ2	39.46	1.6	3.03	8.94e-15	ENSG00000065970
MFAP5	57.26	-1.51	-2.84	3.48e-05	ENSG00000197614
RIMKLB	39.75	-1.9	-3.74	2.29e-11	ENSG00000166532
A2ML1	10.29	-2.83	-7.09	4.61e-17	ENSG00000166535
PHC1	63.72	-1.06	-2.08	2.26e-05	ENSG00000111752
CLEC1A	18.74	-5.1	-34.29	5.5e-26	ENSG00000150048
CLEC7A	3.99	-3.34	-10.15	1.67e-07	ENSG00000172243
GABARAPL1	196.3	-1.23	-2.34	5.76e-06	ENSG00000139112
EIF2S3B	0.27	6.22	74.62	0.00449	ENSG00000180574
TAS2R13	0.29	5.05	33.12	0.03	ENSG00000212128
TAS2R19	0.6	2.43	5.4	0.04	ENSG00000212124
TAS2R31	0.29	3.36	10.29	0.05	ENSG00000256436
TAS2R30	0.38	3.48	11.19	0.0044	ENSG00000256188
PRB3	0.4	2.66	6.31	0.03	ENSG00000197870
GPRC5A	57.44	2.92	7.59	1.57e-13	ENSG00000013588
EMP1	2.84	4.73	26.49	1.3e-14	ENSG00000134531
H4C16	90.25	8	255.37	3.95e-159	ENSG00000197837
MGST1	8.52	-3.44	-10.86	5.63e-06	ENSG00000008394
PIK3C2G	2.9	-1.54	-2.9	0.03	ENSG00000139144
SLCO1B3	6.02	3.48	11.18	3.52e-07	ENSG00000111700
SLCO1B3-SLCO1B7	0.58	4.63	24.74	0.000117	ENSG00000257046
BCAT1	253.69	1.3	2.47	6.8e-08	ENSG00000060982
ETFRF1	11.67	-1.6	-3.03	0.000448	ENSG00000205707
BHLHE41	69.72	-3.91	-15.03	1.61e-39	ENSG00000123095
SSPN	2.71	-2.35	-5.09	1.63e-05	ENSG00000123096
FAR2	33.82	-1.89	-3.69	6.81e-06	ENSG00000064763
TSPAN11	0.5	2.46	5.52	0.000204	ENSG00000110900
DENND5B	2.19	1.04	2.05	0.02	ENSG00000170456
RESF1	23.98	1.16	2.24	3.54e-05	ENSG00000174718
FGD4	7.17	1.34	2.52	1.99e-06	ENSG00000139132
PRICKLE1	6.42	3.44	10.85	1.38e-14	ENSG00000139174
ADAMTS20	62.53	-5.41	-42.56	4.3e-35	ENSG00000173157
TMEM117	3.54	1.9	3.74	0.000422	ENSG00000139173
SLC38A4	1.63	-1.65	-3.15	0.02	ENSG00000139209
AMIGO2	2.51	-1.65	-3.15	0.00568	ENSG00000139211
ENDOU	10.77	-1.36	-2.57	0.03	ENSG00000111405
CCDC184	1.25	-2.51	-5.7	0.01	ENSG00000177875
WNT1	1.76	-2.97	-7.85	0.00124	ENSG00000125084
LMBR1L	25.92	-1.03	-2.04	0.00016	ENSG00000139636
C1QL4	4.13	-1.6	-3.02	0.01	ENSG00000186897
ASIC1	6.09	-1.05	-2.08	0.01	ENSG00000110881
gene:ENSG00000289695	0.79	6.78	110.17	0.00159	ENSG00000289695
POU6F1	0.44	-2.08	-4.23	0.03	ENSG00000184271
FIGNL2	26.13	-1	-2	0.00447	ENSG00000261308
ACVRL1	2.42	-4.86	-28.98	2.81e-07	ENSG00000139567
NR4A1	39.89	-1.88	-3.67	7.52e-07	ENSG00000123358
KRT80	85.79	-2.47	-5.55	2.44e-10	ENSG00000167767
KRT86	0.63	-3.34	-10.1	0.03	ENSG00000170442
KRT5	0.8	5.27	38.66	9.44e-07	ENSG00000186081
KRT71	2.18	3.37	10.36	4.99e-07	ENSG00000139648
KRT2	0.26	4.61	24.43	0.00909	ENSG00000172867
KRT1	2.74	6.92	120.81	4.42e-09	ENSG00000167768
IGFBP6	12.82	2.06	4.16	0.000413	ENSG00000167779
HOXC10	5.43	-2.57	-5.94	0.000774	ENSG00000180818
CBX5	22.96	1.5	2.83	8.18e-11	ENSG00000094916
GTSF1	48.23	1.54	2.91	0.000222	ENSG00000170627
ITGA7	1.19	-1.58	-3	0.02	ENSG00000135424
MMP19	81.14	-2.07	-4.2	1.89e-18	ENSG00000123342
PMEL	261.58	-2.99	-7.93	1.98e-16	ENSG00000185664
CDK2	190.63	-1.31	-2.47	2.04e-08	ENSG00000123374
SUOX	35.98	-1.87	-3.66	1.87e-13	ENSG00000139531
ERBB3	27.81	-1.59	-3.01	1.29e-07	ENSG00000065361
gene:ENSG00000144785	19.53	-1.7	-3.26	0.01	ENSG00000144785
STAT2	25.83	-1.27	-2.42	1.42e-07	ENSG00000170581
MIP	0.08	3.36	10.29	0.05	ENSG00000135517
GLS2	0.9	1.54	2.9	0.03	ENSG00000135423
TAC3	10.8	-3.52	-11.48	1.93e-08	ENSG00000166863
STAT6	28.91	-1.08	-2.11	3.63e-05	ENSG00000166888
DDIT3	30.98	-1.34	-2.52	0.04	ENSG00000175197
TAFA2	0.62	-1.93	-3.81	0.00869	ENSG00000198673
PPM1H	34.46	-1.52	-2.86	1.91e-10	ENSG00000111110
DPY19L2	1.43	-4.52	-22.91	7.49e-07	ENSG00000177990
RXYLT1	21.69	-2.4	-5.28	4.29e-23	ENSG00000118600
GRIP1	3.42	-1.33	-2.51	0.02	ENSG00000155974
RAP1B	50.19	-1.49	-2.81	7.68e-08	ENSG00000127314
CPM	13.43	-4.86	-29.13	3.88e-48	ENSG00000135678
LGR5	0.72	2.38	5.2	0.00401	ENSG00000139292
E2F7	8.43	1.17	2.26	0.00336	ENSG00000165891
NAV3	0.1	2.52	5.73	0.02	ENSG00000067798
SYT1	9.49	1.38	2.6	0.00359	ENSG00000067715
OTOGL	1.98	-2.98	-7.86	6.91e-08	ENSG00000165899
PTPRQ	0.09	-3.7	-13	0.05	ENSG00000139304
LIN7A	3.3	-4.11	-17.23	2e-08	ENSG00000111052
ACSS3	3.03	1.68	3.2	0.05	ENSG00000111058
SLC6A15	0.64	-3.61	-12.21	4.07e-08	ENSG00000072041
TMTC3	60.6	1.16	2.23	8.03e-06	ENSG00000139324
KITLG	4.96	1.03	2.04	0.01	ENSG00000049130
BTG1	163.86	-2.37	-5.17	1.11e-15	ENSG00000133639
TMCC3	22.12	1.4	2.65	4.54e-05	ENSG00000057704
ANKS1B	0.05	2.43	5.4	0.03	ENSG00000185046
CHPT1	13.73	-1.44	-2.72	3.29e-05	ENSG00000111666
IGF1	0.04	3.58	11.92	0.03	ENSG00000017427
ASCL1	0.11	3.36	10.29	0.05	ENSG00000139352
NT5DC3	10.45	1.47	2.76	2.57e-07	ENSG00000111696
NOPCHAP1	3.31	1.53	2.9	1.68e-08	ENSG00000151131
NUAK1	5.22	1.93	3.8	0.000147	ENSG00000074590
TCP11L2	3.57	-1.76	-3.38	0.00298	ENSG00000166046
CMKLR1	0.16	3.42	10.72	0.00409	ENSG00000174600
SSH1	19.78	1.03	2.04	1.31e-05	ENSG00000084112
SVOP	0.88	1.4	2.64	0.04	ENSG00000166111
TRPV4	3.84	-3.01	-8.03	1.74e-07	ENSG00000111199
IQCD	8.18	-1.67	-3.17	0.00159	ENSG00000166578
LHX5	7.84	3.59	12.02	2.1e-08	ENSG00000089116
TBX3	130.11	-3.38	-10.38	4e-33	ENSG00000135111
MED13L	9.58	1.13	2.19	3.88e-05	ENSG00000123066
HSPB8	396.42	-3.58	-11.97	4.04e-20	ENSG00000152137
CIT	5.02	1.22	2.33	2.79e-05	ENSG00000122966
SIRT4	10.89	-1.33	-2.52	0.02	ENSG00000089163
ACADS	17.35	-1.12	-2.18	0.00286	ENSG00000122971
P2RX7	0.32	-4.37	-20.75	0.01	ENSG00000089041
P2RX4	26.23	-1.08	-2.12	0.000608	ENSG00000135124
ORAI1	41.84	-1.25	-2.38	1.96e-07	ENSG00000276045
MLXIP	5.01	1.51	2.84	3.63e-06	ENSG00000175727
RILPL2	46.03	-1.49	-2.8	2.98e-07	ENSG00000150977
RFLNA	34.52	5.59	48.15	1.35e-28	ENSG00000178882
NCOR2	143.91	1.75	3.36	2.57e-15	ENSG00000196498
MMP17	5.4	-1.3	-2.46	0.03	ENSG00000198598
ULK1	21.48	-1.78	-3.43	3.02e-05	ENSG00000177169
GOLGA3	28.41	1.04	2.06	2.31e-05	ENSG00000090615
PSPC1	90.07	-1	-2	7.85e-05	ENSG00000121390
CRYL1	8.22	-2.24	-4.72	2.3e-07	ENSG00000165475
IL17D	20.71	-2.21	-4.62	2.45e-13	ENSG00000172458
SAP18	183.47	-1.12	-2.18	8.94e-06	ENSG00000150459
SACS	9.66	1.46	2.74	1.41e-07	ENSG00000151835
TNFRSF19	32.87	1.67	3.19	0.000188	ENSG00000127863
SPATA13_1	6.94	-2	-4	1.25e-05	ENSG00000182957
RNF17	1.78	7.16	143.37	4.42e-08	ENSG00000132972
AMER2	1.01	-3.26	-9.59	5.67e-06	ENSG00000165566
ATP8A2	0.42	-3.68	-12.81	1.05e-06	ENSG00000132932
SHISA2	1.42	1.33	2.52	0.04	ENSG00000180730
WASF3	2.29	1.74	3.34	0.00767	ENSG00000132970
CDX2	3.19	4.2	18.42	2.02e-07	ENSG00000165556
FLT1	26.22	3.02	8.13	4.59e-05	ENSG00000102755
MTUS2	3.59	-2.88	-7.35	5.67e-07	ENSG00000132938
MEDAG	0.63	2.07	4.2	0.03	ENSG00000102802
DCLK1	0.08	2.36	5.13	0.04	ENSG00000133083
CCDC169	2.7	-1.72	-3.29	0.000392	ENSG00000242715
LHFPL6	7.52	1.29	2.44	0.00117	ENSG00000183722
FOXO1	3.46	1.4	2.65	0.00879	ENSG00000150907
RGCC	9.69	-1.88	-3.68	0.00831	ENSG00000102760
DGKH	0.85	1.24	2.36	0.03	ENSG00000102780
TSC22D1	107.33	-1.28	-2.43	2.23e-06	ENSG00000102804
LRRC63	0.38	-3.25	-9.52	0.00228	ENSG00000173988
RUBCNL	1.64	-1.35	-2.56	0.02	ENSG00000102445
FNDC3A	55.23	-1.51	-2.84	1.17e-05	ENSG00000102531
CAB39L	55.87	-1.84	-3.57	3.24e-19	ENSG00000102547
PCDH17	4.48	2.26	4.81	7.95e-06	ENSG00000118946
DIAPH3	61.58	1.15	2.23	0.000198	ENSG00000139734
KLF12	3.06	1.88	3.67	5.93e-05	ENSG00000118922
SLAIN1	7.65	-1.14	-2.2	0.02	ENSG00000139737
SLITRK1	2.49	7.1	136.85	8.63e-12	ENSG00000178235
SLITRK6	0.12	3.03	8.15	0.04	ENSG00000184564
ABCC4	17.21	1.37	2.58	1.6e-05	ENSG00000125257
FARP1	4.74	1.62	3.07	1.49e-08	ENSG00000152767
GPR183	0.38	3.24	9.42	0.03	ENSG00000169508
TMTC4	10.05	1.01	2.02	0.00858	ENSG00000125247
ITGBL1	18.77	-2.01	-4.04	5.4e-07	ENSG00000198542
FGF14	0.4	-1.5	-2.83	0.03	ENSG00000102466
TEX30	56.26	-1.49	-2.82	6.61e-10	ENSG00000151287
BIVM-ERCC5	1.23	2.36	5.13	0.03	ENSG00000270181
ARGLU1	114.48	-1.33	-2.52	1.12e-06	ENSG00000134884
NALF1	0.13	1.94	3.83	0.05	ENSG00000204442
MYO16	0.51	2.38	5.22	0.01	ENSG00000041515
NDRG2	5.43	-1.93	-3.82	0.000342	ENSG00000165795
ARHGEF40	10.92	-1.03	-2.05	0.0031	ENSG00000165801
RPGRIP1	0.39	-1.95	-3.88	0.04	ENSG00000092200
SLC22A17	19.79	-2.31	-4.94	6.32e-09	ENSG00000092096
MYH6	0.33	-4.78	-27.51	0.00679	ENSG00000197616
JPH4	0.09	3.53	11.55	0.05	ENSG00000092051
DHRS2	6.13	-3.23	-9.38	2.43e-06	ENSG00000100867
gene:ENSG00000259522	3.05	1.87	3.65	0.00237	ENSG00000259522
DHRS1	21.6	-1.09	-2.13	0.00211	ENSG00000157379
CIDEB	0.12	3.76	13.58	0.04	ENSG00000136305
LTB4R2	6.76	-1.94	-3.82	9.11e-05	ENSG00000213906
LTB4R	5.6	-1.76	-3.39	0.00026	ENSG00000213903
RIPK3	0.29	2.91	7.52	0.02	ENSG00000129465
NFATC4	2.03	-2.22	-4.67	3.85e-05	ENSG00000100968
STXBP6	5.55	1.28	2.43	0.01	ENSG00000168952
NPAS3	0.06	2.77	6.84	0.01	ENSG00000151322
NFKBIA	61.27	-1.38	-2.59	6.14e-06	ENSG00000100906
PRPF39	29.51	-1.03	-2.04	0.000402	ENSG00000185246
MDGA2	0.22	1.77	3.41	0.03	ENSG00000139915
RPS29	172.5	1.54	2.91	5.54e-12	ENSG00000213741
VCPKMT	13.36	-1.14	-2.21	0.01	ENSG00000100483
GNG2	1.08	-1.64	-3.11	0.03	ENSG00000186469
ERO1A	80.57	1.6	3.02	6.68e-10	ENSG00000197930
DACT1	9.05	1.16	2.23	0.01	ENSG00000165617
PRKCH	46.33	-1.77	-3.4	6.65e-12	ENSG00000027075
gene:ENSG00000289503	54.77	-2.09	-4.25	5.56e-11	ENSG00000289503
SGPP1	244.55	-1.18	-2.27	1.29e-05	ENSG00000126821
ESR2	1.03	-1.83	-3.56	0.00603	ENSG00000140009
ZBTB25	2.46	1.19	2.28	0.00277	ENSG00000089775
HSPA2	233.5	-1.12	-2.18	1.32e-07	ENSG00000126803
RAB15	93.53	-1.1	-2.14	7.7e-05	ENSG00000139998
GPHN	10.28	1.82	3.52	3.48e-05	ENSG00000171723
TMEM229B	0.44	-2.73	-6.61	0.00267	ENSG00000198133
RDH12	1.81	-1.79	-3.47	0.02	ENSG00000139988
ERH	481.47	-1.14	-2.2	4.76e-06	ENSG00000100632
SRSF5	131.91	-1.02	-2.02	0.000745	ENSG00000100650
SYNJ2BP-COX16	7.83	-1.72	-3.29	0.00676	ENSG00000258644
DPF3	2.77	-1.11	-2.16	0.00257	ENSG00000205683
ACOT1	6.36	-1.94	-3.85	0.00161	ENSG00000184227
ACOT2	12.94	-1.52	-2.86	0.000718	ENSG00000119673
ACOT4	10.41	-1.27	-2.41	0.02	ENSG00000177465
MIDEAS	23.78	1.32	2.49	9.82e-09	ENSG00000156030
SYNDIG1L	0.32	3.72	13.14	0.00861	ENSG00000183379
LTBP2	0.77	2.08	4.23	0.00145	ENSG00000119681
PGF	306.26	-1.87	-3.64	3.25e-11	ENSG00000119630
EIF2B2	55.96	-1.44	-2.71	3.28e-07	ENSG00000119718
IRF2BPL	58.72	-1.06	-2.09	2.74e-06	ENSG00000119669
DIO2	1.68	-4.51	-22.79	5.14e-08	ENSG00000211448
STON2	18.76	1.53	2.88	4.31e-08	ENSG00000140022
GALC	4.29	3.19	9.14	1.12e-11	ENSG00000054983
PTPN21	31.94	-1.02	-2.02	1.49e-05	ENSG00000070778
FOXN3	31.48	1.22	2.34	2.05e-05	ENSG00000053254
TTC7B	21.96	-1.27	-2.41	4.37e-07	ENSG00000165914
RPS6KA5	3.58	-3.68	-12.79	1.14e-17	ENSG00000100784
GPR68	0.63	-3.31	-9.92	0.00498	ENSG00000119714
CCDC88C	14.93	1.14	2.2	0.000351	ENSG00000015133
CHGA	0.45	-2.6	-6.07	0.05	ENSG00000100604
ASB2	4.37	-3.74	-13.35	2.74e-09	ENSG00000100628
OTUB2	34.04	-4.22	-18.67	4.61e-34	ENSG00000089723
SERPINA1	0.15	4.91	30.14	0.0057	ENSG00000197249
SYNE3	0.88	1.27	2.41	0.02	ENSG00000176438
TCL1B	32.72	-3.88	-14.71	5.97e-21	ENSG00000213231
C14orf132	2.95	1.98	3.94	0.000375	ENSG00000227051
BDKRB2	9.43	-1.23	-2.34	0.02	ENSG00000168398
BDKRB1	1.61	-1.99	-3.96	0.04	ENSG00000100739
ATG2B	21.66	-1.28	-2.42	5.56e-05	ENSG00000066739
GSKIP	107.83	-1.48	-2.79	4.27e-07	ENSG00000100744
AK7	5.2	-1.6	-3.03	0.00173	ENSG00000140057
HHIPL1	2.95	-1.58	-3	0.00159	ENSG00000182218
AHNAK2	7.06	2.88	7.36	2.01e-09	ENSG00000185567
JAG2	4.48	1.06	2.08	0.02	ENSG00000184916
CRIP2	27.64	-2.63	-6.18	1.74e-19	ENSG00000182809
TMEM121	1.32	-2.78	-6.88	0.00714	ENSG00000184986
ATP10A	2.23	3.37	10.34	4.47e-14	ENSG00000206190
GABRB3	0.15	2.47	5.54	0.01	ENSG00000166206
GABRA5	0.12	5.18	36.18	0.03	ENSG00000186297
GOLGA6L7	0.27	2.98	7.88	0.02	ENSG00000261649
APBA2	1.37	3.42	10.73	2.47e-05	ENSG00000034053
TJP1	71.16	1.03	2.04	2.2e-06	ENSG00000104067
MTMR10	26.38	-1.21	-2.31	2.48e-06	ENSG00000166912
OTUD7A	0.05	2.88	7.35	0.01	ENSG00000169918
ARHGAP11A-SCG5	5.1	1.49	2.81	0.00498	ENSG00000288864
RYR3	0.28	-1.75	-3.37	0.02	ENSG00000198838
KATNBL1	28.47	-1.57	-2.97	7.93e-08	ENSG00000134152
GJD2	0.86	-2.15	-4.44	0.02	ENSG00000159248
ACTC1	177.81	2.33	5.03	1.46e-05	ENSG00000159251
SPRED1	5.81	1.78	3.43	5.67e-06	ENSG00000166068
RASGRP1	0.37	2.22	4.65	0.000959	ENSG00000172575
THBS1	46.75	2.57	5.95	5.92e-14	ENSG00000137801
BMF	8.08	-1.31	-2.48	0.00284	ENSG00000104081
CCDC9B	0.74	2.58	5.98	0.00242	ENSG00000188549
RHOV	25.89	-1.09	-2.12	0.00909	ENSG00000104140
CHAC1	80.31	-2.74	-6.67	0.000267	ENSG00000128965
TYRO3	53.6	-2.55	-5.85	5.17e-15	ENSG00000092445
MAPKBP1	13.97	-1.3	-2.45	3.83e-06	ENSG00000137802
gene:ENSG00000285942	0.58	5.84	57.43	0.000196	ENSG00000285942
STARD9	0.69	1.3	2.47	0.02	ENSG00000159433
CCNDBP1	32.22	-1.46	-2.75	2.5e-10	ENSG00000166946
CKMT1B	70.05	-2.19	-4.56	7.84e-10	ENSG00000237289
STRC	0.35	-1.98	-3.94	0.04	ENSG00000242866
CKMT1A	57.1	-2.3	-4.92	6.88e-07	ENSG00000223572
PDIA3	349.48	-1.07	-2.1	7.19e-05	ENSG00000167004
SORD	9.87	-1.05	-2.07	0.0004	ENSG00000140263
DUOX1	0.42	-2.58	-5.96	0.00198	ENSG00000137857
SHF	5.07	-1.41	-2.66	0.00929	ENSG00000138606
SLC28A2	4.22	-3.37	-10.31	2.82e-05	ENSG00000137860
SEMA6D	7.85	1.86	3.62	4.45e-06	ENSG00000137872
FAM227B	0.74	1.58	2.99	0.04	ENSG00000166262
ATP8B4	0.49	-2.6	-6.04	0.00051	ENSG00000104043
SLC27A2	73.91	-1.51	-2.85	2.42e-09	ENSG00000140284
CYP19A1	310.45	-6.48	-89.5	8.58e-49	ENSG00000137869
GLDN	9.73	-4.72	-26.31	2.98e-20	ENSG00000186417
MYO5C	2.61	1.43	2.69	0.00749	ENSG00000128833
ATOSA	9.96	-2	-4	1.33e-09	ENSG00000047346
WDR72	12.73	1.53	2.89	1.47e-06	ENSG00000166415
UNC13C	0.67	2.86	7.25	0.00016	ENSG00000137766
CGNL1	11.81	1.34	2.53	0.000145	ENSG00000128849
AQP9	0.12	3.94	15.39	0.05	ENSG00000103569
FOXB1	1.51	1.76	3.39	0.02	ENSG00000171956
RORA	0.34	1.89	3.7	0.01	ENSG00000069667
VPS13C	14.11	1.06	2.09	3.21e-06	ENSG00000129003
CA12	85.28	-2.99	-7.94	2.2e-25	ENSG00000074410
RBPMS2	10.7	-1.43	-2.7	0.01	ENSG00000166831
PLEKHO2	30.22	-1.39	-2.62	4e-08	ENSG00000241839
ANKDD1A	2.9	-1.53	-2.89	0.0096	ENSG00000166839
MEGF11	0.22	2.42	5.36	0.00218	ENSG00000157890
SMAD6	1.04	-3.52	-11.5	9.13e-07	ENSG00000137834
ITGA11	0.13	2.42	5.36	0.00425	ENSG00000137809
TLE3	37.96	-1.1	-2.14	0.000232	ENSG00000140332
UACA	25.2	1.94	3.83	1.19e-12	ENSG00000137831
THSD4	1.6	2.28	4.84	0.00131	ENSG00000187720
GRAMD2A	102.99	-1.11	-2.16	2.25e-05	ENSG00000175318
NEO1	8.75	2.01	4.02	0.00376	ENSG00000067141
CYP11A1	226.58	-5.3	-39.43	6.65e-55	ENSG00000140459
SEMA7A	257.42	-1.52	-2.87	1.69e-08	ENSG00000138623
CYP1A1	79.49	3.16	8.92	6.25e-09	ENSG00000140465
ULK3	21.89	-1.24	-2.36	6.49e-05	ENSG00000140474
FAM219B	25.96	-1.13	-2.19	3.32e-06	ENSG00000178761
NRG4	0.75	-2.74	-6.7	0.00197	ENSG00000169752
ISL2	4.67	-1.32	-2.5	0.03	ENSG00000159556
TBC1D2B	23.9	-1.03	-2.04	8.31e-06	ENSG00000167202
CTSH	57.91	-1.48	-2.78	4.57e-07	ENSG00000103811
CTXND1	5.84	-1.98	-3.95	0.01	ENSG00000259417
ARNT2	1.84	-5.72	-52.79	1.68e-07	ENSG00000172379
BNC1	21.89	1.04	2.05	0.000301	ENSG00000169594
AGBL1	0.13	3.26	9.57	0.000815	ENSG00000273540
NTRK3	0.03	2.36	5.12	0.04	ENSG00000140538
gene:ENSG00000173867	1.74	-1.95	-3.86	0.02	ENSG00000173867
ISG20	1.59	-2.31	-4.97	0.000471	ENSG00000172183
ACAN	4.51	-3.11	-8.64	0.00153	ENSG00000157766
HAPLN3	2.41	-1.29	-2.45	0.05	ENSG00000140511
ABHD2	18.15	1.07	2.1	1.28e-05	ENSG00000140526
RLBP1	2.42	-4.92	-30.3	0.000247	ENSG00000140522
TICRR	14.94	1.07	2.1	0.000191	ENSG00000140534
ANPEP	79.51	-1.18	-2.27	0.00331	ENSG00000166825
FURIN	367.45	-1.23	-2.35	1.47e-05	ENSG00000140564
SV2B	0.02	4.9	29.83	0.03	ENSG00000185518
SLCO3A1	5.35	-1.66	-3.16	1.2e-05	ENSG00000176463
FAM174B	2.64	2.95	7.72	5.58e-05	ENSG00000185442
RGMA	5.08	1.37	2.58	1.42e-05	ENSG00000182175
MCTP2	2.32	-2.95	-7.72	0.000118	ENSG00000140563
ARRDC4	6.26	2.26	4.78	0.00315	ENSG00000140450
IGF1R	35.95	1.1	2.14	2.54e-05	ENSG00000140443
ADAMTS17	0.09	2.74	6.7	0.03	ENSG00000140470
LRRK1	3.58	1.19	2.27	0.000174	ENSG00000154237
PCSK6	8.83	1.29	2.44	3.11e-06	ENSG00000140479
HBA2	150.35	7.22	148.72	4.36e-10	ENSG00000188536
HBA1	105.77	6.67	102	3.28e-10	ENSG00000206172
PGAP6	67.99	-1.39	-2.62	1.76e-06	ENSG00000129925
RAB40C	26.92	-1.22	-2.34	1.45e-05	ENSG00000197562
WFIKKN1	0.73	1.5	2.83	0.05	ENSG00000127578
MSLN	4.92	4.35	20.45	5.46e-10	ENSG00000102854
LMF1	0.22	3.72	13.17	0.000439	ENSG00000103227
CACNA1H	0.17	3.44	10.86	0.02	ENSG00000196557
TMEM204	1.76	3.05	8.25	7.66e-05	ENSG00000131634
MAPK8IP3	20.07	-1.26	-2.39	2.1e-06	ENSG00000138834
RPL3L	0.61	-2.24	-4.71	0.04	ENSG00000140986
NPW	7.44	-2.12	-4.35	0.01	ENSG00000183971
CCNF	30.59	1.27	2.41	1.69e-05	ENSG00000162063
NTN3	0.21	3.05	8.31	0.05	ENSG00000162068
gene:ENSG00000289281	2.71	-3.15	-8.85	0.00959	ENSG00000289281
BICDL2	14.2	-1.12	-2.17	0.00131	ENSG00000162069
CREBBP	19.05	1.18	2.27	1.49e-07	ENSG00000005339
CORO7-PAM16	1.92	1.58	2.98	0.02	ENSG00000103426
UBALD1	21.44	-1.67	-3.19	6.09e-06	ENSG00000153443
SMIM22	4.36	4.98	31.57	4.73e-09	ENSG00000267795
ABAT	9.89	-1.58	-2.99	7.84e-06	ENSG00000183044
GRIN2A	0.12	5.3	39.44	0.000647	ENSG00000183454
RMI2	12.57	-1.03	-2.04	0.01	ENSG00000175643
SOCS1	41.01	-1.98	-3.94	2.61e-10	ENSG00000185338
NOMO3	28.78	1.28	2.43	4.71e-08	ENSG00000103226
NPIPA7	2.03	2.41	5.3	0.03	ENSG00000214967
XYLT1	11.97	-2.12	-4.34	2.82e-08	ENSG00000103489
TMC7	4.05	1.52	2.87	0.0025	ENSG00000170537
TMC5	27.84	1.02	2.02	7.75e-05	ENSG00000103534
CCP110	13.09	1.22	2.34	6.5e-06	ENSG00000103540
SCNN1G	1.73	-8.37	-331.31	0.02	ENSG00000166828
SCNN1B	0.51	-4.67	-25.47	0.02	ENSG00000168447
EIF3CL	26.47	1.78	3.44	5.62e-06	ENSG00000205609
APOBR	25.78	-1.58	-2.98	0.00295	ENSG00000184730
IL27	1.58	-3.22	-9.34	0.00986	ENSG00000197272
NUPR1	10.79	-1.73	-3.32	0.01	ENSG00000176046
NPIPB9	0.98	-3.37	-10.37	0.01	ENSG00000196993
BOLA2-SMG1P6	19.57	-1.39	-2.61	9.04e-05	ENSG00000261740
BOLA2	245.6	-1.36	-2.57	0.00356	ENSG00000183336
SULT1A4	2.02	-2.21	-4.61	0.02	ENSG00000213648
KCTD13	9.19	-1.27	-2.41	0.000598	ENSG00000174943
gene:ENSG00000285043	14.15	3.65	12.52	1.29e-19	ENSG00000285043
ALDOA	1232.1	1.47	2.76	5.11e-10	ENSG00000149925
CORO1A	11.72	-1.31	-2.48	0.00238	ENSG00000102879
BOLA2B	50.09	2.98	7.88	1.25e-20	ENSG00000169627
SRCAP	25.37	1.04	2.06	4.2e-06	ENSG00000080603
PHKG2	22.44	-1.51	-2.84	4.13e-08	ENSG00000156873
gene:ENSG00000255439	2.28	-1.73	-3.31	0.04	ENSG00000255439
ITGAX	0.15	4.31	19.85	0.00426	ENSG00000140678
TGFB1I1	0.46	1.93	3.81	0.04	ENSG00000140682
SLC5A2	0.41	3.29	9.79	0.00467	ENSG00000140675
GPT2	54.13	-2.47	-5.52	1.19e-06	ENSG00000166123
SIAH1	43.72	-2.77	-6.84	1.16e-14	ENSG00000196470
NKD1	0.48	2.82	7.07	9.6e-05	ENSG00000140807
NOD2	0.25	3.53	11.58	0.00104	ENSG00000167207
CHD9NB	1.1	1.92	3.79	0.02	ENSG00000277639
SLC6A2	1.06	-3.26	-9.61	0.0013	ENSG00000103546
GNAO1	0.71	2.83	7.11	0.000608	ENSG00000087258
gene:ENSG00000288725	3.9	10.12	1112.74	6.51e-08	ENSG00000288725
MT4	17.82	-7.95	-247.74	0.02	ENSG00000102891
MT2A	226.24	3.88	14.77	7.89e-14	ENSG00000125148
MT1E	117.4	3.24	9.46	4.1e-06	ENSG00000169715
MT1F	16.53	2.08	4.24	0.00021	ENSG00000198417
MT1G	34.64	6.95	123.74	1.88e-12	ENSG00000125144
MT1H	27.47	7.12	139.06	2.07e-11	ENSG00000205358
MT1X	14.4	3.66	12.67	2.27e-08	ENSG00000187193
SLC12A3	31.82	1.75	3.37	0.000199	ENSG00000070915
HERPUD1	103.15	-1.34	-2.53	0.00103	ENSG00000051108
NLRC5	0.06	2.76	6.78	0.04	ENSG00000140853
CX3CL1	0.61	-3.44	-10.83	0.00182	ENSG00000006210
ADGRG5	12.71	-1.36	-2.56	0.01	ENSG00000159618
TEPP	2.99	-1.28	-2.43	0.03	ENSG00000159648
MMP15	168.15	-2.21	-4.62	2.42e-07	ENSG00000102996
CDH5	189.32	-1.29	-2.44	0.000283	ENSG00000179776
BEAN1	4.74	-1.04	-2.06	0.05	ENSG00000166546
RRAD	1.27	1.67	3.18	0.04	ENSG00000166592
CES4A	1.37	-1.68	-3.2	0.02	ENSG00000172824
HSD11B2	14.37	-2.55	-5.87	2.25e-09	ENSG00000176387
RIPOR1	28.01	1.59	3	2.27e-06	ENSG00000039523
CARMIL2	1.78	1.37	2.59	0.02	ENSG00000159753
PLA2G15	48.44	-1.44	-2.7	2.41e-08	ENSG00000103066
SMPD3	0.71	-1.51	-2.84	0.05	ENSG00000103056
CDH3	75.78	1.16	2.23	4.19e-05	ENSG00000062038
HAS3	6.44	2.03	4.07	0.00287	ENSG00000103044
gene:ENSG00000260914	67.76	-1.46	-2.75	4.42e-07	ENSG00000260914
gene:ENSG00000272617	11.66	-2.62	-6.14	0.000304	ENSG00000272617
NFAT5	26.56	1.2	2.29	1.15e-06	ENSG00000102908
HYDIN	0.61	1.8	3.47	0.00304	ENSG00000157423
CALB2	17.2	4	16.02	6.49e-10	ENSG00000172137
gene:ENSG00000261611	0.91	-1.69	-3.22	0.04	ENSG00000261611
LDHD	18.81	-2.53	-5.76	8.49e-09	ENSG00000166816
CDYL2	4.73	1.38	2.61	0.00275	ENSG00000166446
GCSH	252.29	-1.06	-2.09	2.32e-07	ENSG00000140905
CDH13	0.05	3.8	13.9	0.00787	ENSG00000140945
C16orf74	7.78	-2.42	-5.35	3.94e-06	ENSG00000154102
ZCCHC14	20.37	1.06	2.08	0.000114	ENSG00000140948
JPH3	0.57	2.44	5.43	0.00169	ENSG00000154118
ZFPM1	1.02	2.59	6.01	7.94e-05	ENSG00000179588
CBFA2T3	1.26	-4.03	-16.37	0.000329	ENSG00000129993
SLC22A31	3.01	-2.49	-5.63	0.000925	ENSG00000259803
FANCA	10.39	-1.52	-2.87	0.000104	ENSG00000187741
SPIRE2	28.87	-3.69	-12.87	4.61e-23	ENSG00000204991
MC1R	4.07	-1.17	-2.26	0.03	ENSG00000258839
TLCD3A	19.35	1.27	2.41	0.0018	ENSG00000167695
PITPNA	139.47	-1.01	-2.02	0.0002	ENSG00000174238
SLC43A2	95.28	-4.25	-18.99	2.79e-45	ENSG00000167703
TLCD2	1.59	-1.36	-2.56	0.03	ENSG00000185561
SERPINF1	32.34	-2.57	-5.93	5.58e-10	ENSG00000132386
DPH1	21.08	-1.08	-2.11	5.12e-06	ENSG00000108963
HIC1	1.4	-1.68	-3.2	0.00623	ENSG00000177374
P2RX5	0.11	2.68	6.39	0.04	ENSG00000083454
HASPIN	19.95	1.06	2.09	0.00392	ENSG00000177602
SPNS2	16.79	3	8	8.78e-12	ENSG00000183018
ALOX15	1.05	-2.49	-5.6	0.00508	ENSG00000161905
SLC52A1	57.88	-3.49	-11.24	1.49e-28	ENSG00000132517
NLRP1	0.66	-2	-3.99	0.04	ENSG00000091592
gene:ENSG00000286190	14.35	-1.56	-2.95	0.00624	ENSG00000286190
[truncated: 666 more rows]

## Sheet: Table S4
Table S4: Ingenuity pathway analysis (IPA) of most abundant genes in T1 and T2 hTSCs from term CTBs cultured in TUA medium; first-trimester hTSCs (CT29, CT30) were used as the control group. The most abundant differentially expressed genes with FDR p-value ≤0.05, |Log2 (Fold-change)| ≥ 2, maximum group mean ≥ 5 were chosen for analysis. Significant pathways with - log(p-value)≥1.3 are shown here.
Ingenuity Canonical Pathways	-log(p-value)	z-score	Molecules
Coronavirus Pathogenesis Pathway	5	-2.111	BST2,CCL5,IRF7,IRF9,OAS1,OAS2,OAS3,PYCARD,RIGI,STAT1,TRIM25
PD-1, PD-L1 cancer immunotherapy pathway	2.25	-2	HLA-C,HLA-DQB1,HLA-DRB1,HLA-F,PDCD1LG2
IL-10 Signaling	2.93	-1.134	CCR1,HLA-C,HLA-DQB1,HLA-DRB1,HLA-F,IL1A,STAT1
Integrin cell surface interactions	3.59	-0.816	CD44,COL1A2,COL6A1,FBN1,JAM3,SPP1
Tumor Microenvironment Pathway	2.54	-0.378	CD44,COL1A2,FGF1,HLA-C,HLA-F,PDCD1LG2,SPP1
Sertoli Cell-Germ Cell Junction Signaling Pathway (Enhanced)	1.9	-0.378	ACTA1,ACTC1,CGA,CLDN1,IL1A,JAM3,LAMA3
Cell surface interactions at the vascular wall	2.77	0	ANGPT4,CD44,CEACAM1,COL1A2,ESAM,JAM3,OLR1,PSG9
Extracellular matrix organization	1.61	0	CEACAM1,COL1A2,COL6A1,LAMA3
Interleukin-4 and Interleukin-13 signaling	1.56	0	COL1A2,IL1A,MUC1,STAT1
Regulation of lipid metabolism by PPARalpha	1.45	0	ANKRD1,APOA2,CPT1A,HELZ2
LXR/RXR Activation	1.4	0	APOA2,APOL1,C3,IL1A
Sertoli Cell-Sertoli Cell Junction Signaling	1.36	0	ACTA1,ACTC1,CLDN1,IL1A,JAM3,LAMA3
Role of Osteoblasts in Rheumatoid Arthritis Signaling Pathway	1.36	0	ALPL,DLX5,IL1A,STAT1,WNT10A,WNT5B
GP6 Signaling Pathway	1.34	0	COL17A1,COL1A2,COL6A1,LAMA3
Assembly of collagen fibrils and other multimeric structures	3.37	0.447	COL17A1,COL1A2,COL6A1,LAMA3,LOXL4
HOTAIR Regulatory Pathway	1.54	0.447	CD44,COL1A2,SPP1,WNT10A,WNT5B
Regulation of Insulin-like Growth Factor (IGF) transport and uptake by IGFBPs	4.33	0.707	APOA2,APOL1,C3,CCN1,FAM20A,FBN1,IGFBP2,SPP1
IL-12 Signaling and Production in Macrophages	2.46	0.707	APOA2,APOL1,C3,COL1A2,DHX58,IFIH1,RIGI,STAT1
G alpha (i) signalling events	2.23	0.707	ADRA2B,C3,CCL5,CCR1,CXCL16,GNG11,HCAR2,NPW
Pyroptosis Signaling Pathway	3.37	0.816	GBP1,GBP3,GSDMB,IL1A,PYCARD,TXNIP
Class A/1 (Rhodopsin-like receptors)	3.28	0.905	ADRA2B,C3,CCL5,CCR1,CGA,CXCL16,GPR39,HCAR2,NPW,OXTR,TAC3
Pulmonary Fibrosis Idiopathic Signaling Pathway	3.17	1	ACTA1,ACTC1,AXL,CCN2,COL17A1,COL1A2,COL6A1,MUC1,TGFA,WNT10A,WNT5B
Wound Healing Signaling Pathway	2.87	1	CCL5,COL17A1,COL1A2,COL6A1,IL1A,KRT17,LAMA3,STAT1,TGFA
Post-translational protein phosphorylation	3.89	1.134	APOA2,APOL1,C3,CCN1,FAM20A,FBN1,SPP1
Role of RIG1-like Receptors in Antiviral Innate Immunity	3.95	1.342	DHX58,IFIH1,IRF7,RIGI,TRIM25
Degradation of the extracellular matrix	3.21	1.342	CD44,FBN1,HTRA1,LAMA3,SPP1
NOD1/2 Signaling Pathway	1.32	1.342	IL1A,IRF7,PYCARD,RIGI,SLC15A3
Activation of IRF by Cytosolic Pattern Recognition Receptors	6.44	1.414	DHX58,IFIH1,IFIT2,IRF7,IRF9,ISG15,RIGI,STAT1
ABRA Signaling Pathway	3.4	1.633	ABLIM2,ACTA1,ACTC1,CCN2,NPPB,TAGLN
Death Receptor Signaling	3.3	1.633	ACTA1,ACTC1,PARP10,PARP12,PARP14,PARP9
Immunoregulatory interactions between a Lymphoid and a non-Lymphoid cell	1.72	1.633	C3,COL17A1,COL1A2,HLA-C,HLA-F,IFITM1
Neutrophil Extracellular Trap Signaling Pathway	1.61	1.667	CCL5,CCR1,COL17A1,COL1A2,COL6A1,MT-ND4L,PLAAT2,PLAAT4,PYCARD
Retinoic acid Mediated Apoptosis Signaling	4.43	2	CRABP1,CRABP2,PARP10,PARP12,PARP14,PARP9
DNA Damage Bypass	2.81	2	ISG15,TRIM25,UBA7,UBE2L6
Role of MAPK Signaling in Inhibiting the Pathogenesis of Influenza	2.03	2	CCL5,EIF2AK2,PLAAT2,PLAAT4
Cell junction organization	1.81	2	CLDN1,COL17A1,LAMA3,SDK2
Macrophage Classical Activation Signaling Pathway	3.08	2.121	CCL5,HLA-DQB1,HLA-DRB1,IL1A,IRF9,PARP14,PARP9,STAT1
OAS antiviral response	7.85	2.236	OAS1,OAS2,OAS3,OASL,RIGI
Interleukin-20 family signaling	5.2	2.236	IFNL1,IFNL2,IFNL3,IL20RB,STAT1
Role of PKR in Interferon Induction and Antiviral Response	2.52	2.236	EIF2AK2,IFIH1,IRF9,PYCARD,RIGI,STAT1
NAD Signaling Pathway	1.67	2.236	PARP10,PARP12,PARP14,PARP9,TGFA
Necroptosis Signaling Pathway	1.64	2.236	AXL,EIF2AK2,IRF9,PYCARD,STAT1
Role of Pattern Recognition Receptors in Recognition of Bacteria and Viruses	5.2	2.449	C3,CCL5,EIF2AK2,IFIH1,IL1A,IRF7,OAS1,OAS2,OAS3,RIGI
Neuroinflammation Signaling Pathway	1.73	2.646	CCL5,HLA-C,HLA-DQB1,HLA-DRB1,HLA-F,IRF7,PYCARD,STAT1
Pathogen Induced Cytokine Storm Signaling Pathway	7.13	2.828	C3,CCL5,CCR1,COL17A1,COL1A2,COL6A1,CXCL16,DHX58,HLA-DQB1,HLA-DRB1,IFIH1,IL1A,IL21R,IRF7,IRF9,PYCARD,RIGI,STAT1
DDX58/IFIH1-mediated induction of interferon-alpha/beta	5.78	2.828	HERC5,IFIH1,IRF7,ISG15,RIGI,TRIM25,UBA7,UBE2L6
Class I MHC mediated antigen processing and presentation	4.38	3.207	DTX3L,HERC5,HERC6,HLA-C,HLA-F,MRC2,PSMB8,TAP1,TAP2,TAPBP,TRIM21,TRIM69,UBA7,UBE2L6
ISG15 antiviral mechanism	9.75	3.317	EIF2AK2,HERC5,IFIT1,ISG15,MX1,MX2,RIGI,STAT1,TRIM25,UBA7,UBE2L6
Interferon Signaling	16.7	3.464	IFI35,IFI6,IFIT1,IFIT3,IFITM1,IFITM3,IRF9,ISG15,MX1,OAS1,PSMB8,STAT1,TAP1
Multiple Sclerosis Signaling Pathway	5.41	3.464	C3,HLA-C,HLA-DQB1,HLA-DRB1,HLA-F,IL1A,PARP10,PARP12,PARP14,PARP9,PYCARD,STAT1
Neutrophil degranulation	2.37	3.464	AOC1,BST2,C3,CD44,CD68,CEACAM1,HLA-C,OLR1,PLAC8,PYCARD,SIGLEC14,SLPI
ISGylation Signaling Pathway	13.6	3.5	DTX3L,EIF2AK2,HERC5,IFIH1,IFNL1,IFNL2,IFNL3,IRF7,IRF9,ISG15,RIGI,STAT1,TRIM25,UBA7,UBE2L6,USP18
Role of Hypercytokinemia/hyperchemokinemia in the Pathogenesis of Influenza	19.5	4.359	CCL5,EIF2AK2,IFIT2,IFIT3,IFNL1,IFNL2,IFNL3,IL1A,IRF7,IRF9,ISG15,MX1,OAS1,OAS2,OAS3,PYCARD,RIGI,RSAD2,STAT1
Interferon gamma signaling	18.7	4.359	CD44,GBP1,GBP3,HLA-C,HLA-DQB1,HLA-DRB1,HLA-F,IRF7,IRF9,OAS1,OAS2,OAS3,OASL,SP100,STAT1,TRIM14,TRIM21,TRIM22,TRIM25
Interferon alpha/beta signaling	34.9	5.196	BST2,HLA-C,HLA-F,IFI27,IFI35,IFI6,IFIT1,IFIT2,IFIT3,IFIT5,IFITM1,IFITM3,IRF7,IRF9,ISG15,MX1,MX2,OAS1,OAS2,OAS3,OASL,PSMB8,RSAD2,SAMHD1,STAT1,USP18,XAF1

## Sheet: Table S5
Table S5: Ingenuity pathway analysis (IPA) of most abundant genes in T1 and T2 hTSCs transitioned into TSCM (TSCM f TUA); first-trimester hTSCs (CT29, CT30) were used as the control group. The most abundant differentially expressed genes with FDR p-value ≤0.05, |Log2 (Fold-change)| ≥ 2, maximum group mean ≥ 5 were chosen for analysis. Significant pathways with - log(p-value)≥1.3 are shown here.
Ingenuity Canonical Pathways	-log(p-value)	z-score	Molecules
Multiple Sclerosis Signaling Pathway	1.81	2	HLA-DQB1,HLA-DRB1,LEP,PARP12
Neuroinflammation Signaling Pathway	1.91	2.236	CALB2,CD200,CSF1R,HLA-DQB1,HLA-DRB1
Interferon alpha/beta signaling	6.2	2.449	BST2,IFI27,IFIT1,IFITM1,MX1,OAS3

## Sheet: Table S6
Table S6: Ingenuity pathway analysis (IPA) of most abundant genes in hTSCs from term CTBs derived in 1% oxygen; first-trimester hTSCs (CT29, CT30) were used as the control group. The most abundant differentially expressed genes with FDR p-value ≤0.05, |Log2 (Fold-change)| ≥ 2, maximum group mean ≥ 5 were chosen for analysis. Significant pathways with - log(p-value)≥1.3 are shown here.
Ingenuity Canonical Pathways	-log(FDR p-value)	z-score	Molecules
Xenobiotic Metabolism PXR Signaling Pathway	1.68	-3	ALDH3B2,ALDH5A1,GSTA3,GSTA4,GSTM2,GSTM3,MGST1,NOS2,SULT2A1
Ferroptosis Signaling Pathway	6.22	-2.887	CHAC1,H2AC18/H2AC19,H2AC20,H2AC21,H2BC10,H2BC12,H2BC15,H2BC17,H2BC26,H2BC5,H2BC8,HMOX1,HSPB1,SAT1
Metabolism of steroid hormones	6.34	-2.828	AKR1B1,CGA,CYP11A1,CYP19A1,FDX1,HSD11B2,HSD3B1,LHB
Xenobiotic Metabolism CAR Signaling Pathway	2.13	-2.53	ALDH3B2,ALDH5A1,CYP1A1,GSTA3,GSTA4,GSTM2,GSTM3,MGST1,NOS2,SULT2A1
Granzyme A Signaling	2.33	-2.449	GSDMB,H1-1,H1-2,H1-3,H1-4,H1-5
Glutathione-mediated Detoxification	2.97	-2.236	GSTA3,GSTA4,GSTM2,GSTM3,MGST1
Corticotropin Releasing Hormone Signaling	1.4	-2.236	ADCY5,BORCS8-MEF2B,CREB3L3,CRH,GLI3,NOS2,SOX15
Iron uptake and transport	1.49	-2	ATP6V1C2,HMOX1,SLC22A17,SLC40A1
SPINK1 General Cancer Pathway	3.18	-1.89	MT1E,MT1F,MT1G,MT1H,MT1X,MT2A,MT4
Role of Chondrocytes in Rheumatoid Arthritis Signaling Pathway	1.56	-1.89	CEBPA,CEBPB,MMP15,MMP19,NOS2,TNF,TNFRSF1B
Osteoarthritis Pathway	3.36	-1.732	ALPL,ALPP,CASP4,CEBPB,CREB3L3,GLI3,ITGA1,LEP,NOS2,SOX9,SPP1,TGFBR1,TNF,TNFRSF1B
Human Embryonic Stem Cell Pluripotency	1.58	-1.667	DPPA4,DUSP9,FGFRL1,ID1,ID2,ID3,NOG,TBX3,TGFBR1
Transport of bile salts and organic acids, metal ions and amine compounds	2.12	-1.633	SLC13A3,SLC13A4,SLC22A18,SLC30A2,SLC39A4,SLC40A1
FXR/RXR Activation	4.42	-1.604	CD70,CYP19A1,GSTA3,GSTA4,GSTM2,GSTM3,HMOX1,IL17D,LEP,MGST1,SDC1,SULT2A1,TNF,TNFSF9
Phase I - Functionalization of compounds	2.89	-1.414	CYP11A1,CYP19A1,CYP1A1,CYP1B1,CYP2C18,CYP2J2,FDX1,MTARC1
Regulation of lipid metabolism by PPARalpha	2.47	-1.414	ALAS1,ANKRD1,APOA2,CPT1A,CYP1A1,GRHL1,PLIN2,SULT2A1
Peptide hormone biosynthesis	5.58	-1.342	CGA,CGB3 (includes others),INHA,INHBB,LHB
NGF-stimulated transcription	3.85	-1.342	F3,FOSB,ID1,ID2,ID3,SGK1
GADD45 Signaling	2.1	-1.342	CCND1,CCND2,GADD45G,TGFBR1,TNF
Cachexia Signaling Pathway	2.72	-1.213	ADCY5,CAPN6,CASP4,CD70,CEBPB,CRH,FOXO6,GDF15,IGFBP3,IL17D,INHBB,LEP,NOS2,TGFBR1,TNF,TNFRSF1B,TNFSF9
Cell surface interactions at the vascular wall	2.8	-1.155	ANGPT4,CD44,CEACAM1,CXADR,ESAM,L1CAM,PSG3,PSG4,PSG6,PSG8,SDC1,SLC7A10
Adipogenesis pathway	1.59	-1.134	CEBPA,CEBPB,FGFRL1,HDAC5,LEP,SOX9,TNF
AMPK Signaling	1.52	-1.134	ADRA2B,ADRA2C,AK4,CCND1,CPT1A,CREB3L3,FOXO6,GNA15,LEP,PFKFB3
Endocannabinoid Cancer Inhibition Pathway	2.4	-1	ADCY5,ATF3,CASP4,CCND1,CCND2,CREB3L3,NOS2,SNAI2,VIM
Crosstalk between Dendritic Cells and Natural Killer Cells	1.93	-1	ACTA1,ACTC1,CCR7,CSF2RB,TNF,TNFRSF1B
Retinoid metabolism and transport	1.89	-1	APOA2,GPC3,GPC4,SDC1
Hepatic Cholestasis	1.36	-1	ADCY5,CD70,IL17D,LEP,NOS2,SLCO1B3,TNF,TNFRSF1B,TNFSF9
Xenobiotic Metabolism AHR Signaling Pathway	5.74	-0.905	ALDH3B2,ALDH5A1,CYP1A1,CYP1B1,GSTA3,GSTA4,GSTM2,GSTM3,HDAC5,MGST1,TNF
Docosahexaenoic Acid (DHA) Signaling	2.18	-0.905	ADCY5,CCND1,CREB3L3,FABP7,HMOX1,MFSD2A,NOTUM,SERPINF1,SYT5,TGFA,TNF,TNFRSF1B
Sertoli Cell-Sertoli Cell Junction Signaling	1.86	-0.905	ACTA1,ACTC1,CLDN19,CREB3L3,IGSF5,LAMC2,NECTIN3,PAK3,TGFBR1,TNF,TNFRSF1B
Sertoli Cell-Germ Cell Junction Signaling Pathway (Enhanced)	2.83	-0.832	ACTA1,ACTC1,CGA,CLDN19,CXADR,FOSB,IGSF5,LAMC2,NECTIN3,NOS2,TGFBR1,TNF,TNFRSF1B
PXR/RXR Activation	2.65	-0.816	ALAS1,CPT1A,GSTM2,SLCO1B3,SULT2A1,TNF
Glycosaminoglycan metabolism	2.2	-0.816	BGN,CD44,GPC3,GPC4,SDC1,ST3GAL4
ABRA Signaling Pathway	1.91	-0.816	ACTA1,ACTC1,BORCS8-MEF2B,FOSB,NPPB,TAGLN
O-linked glycosylation	2.66	-0.707	ADAMTS20,MUC1,MUC15,POMK,SPON2,ST3GAL4,THBS1,THSD7A
White Adipose Tissue Browning Pathway	2.09	-0.707	ADCY5,CEBPB,CREB3L3,FGFRL1,LDHA,LDHD,LEP,NPPB
Macrophage Alternative Activation Signaling Pathway	1.35	-0.707	CEBPB,CREB3L3,CSF1R,H3C14,H3C3,NOS2,THBS1,TNF
Adrenergic Receptor Signaling Pathway (Enhanced)	2.04	-0.632	ADCY5,ADRA2B,ADRA2C,ATP6V1C2,CD70,IL17D,LEP,NOTUM,TNF,TNFSF9
RAR Activation	2.38	-0.471	ADCY5,CD70,CDX1,CHAT,COL3A1,CREB3L3,CSF2RB,DHRS9,GNA15,IGFBP3,IL17D,LEP,RHOBTB1,SMPDL3B,SOX9,TGFBR1,TNF,TNFSF9
Bupropion Degradation	3.85	-0.447	CYP19A1,CYP1A1,CYP1B1,CYP2C18,CYP2J2
Acetone Degradation I (to Methylglyoxal)	2.77	-0.447	CYP19A1,CYP1A1,CYP1B1,CYP2C18,CYP2J2
Estrogen Biosynthesis	2.59	-0.447	CYP19A1,CYP1A1,CYP1B1,CYP2C18,CYP2J2
Nicotine Degradation III	2.1	-0.447	CYP19A1,CYP1A1,CYP1B1,CYP2C18,CYP2J2
Melatonin Degradation I	1.98	-0.447	CYP19A1,CYP1A1,CYP1B1,CYP2C18,CYP2J2
Degradation of the extracellular matrix	1.93	-0.447	CD44,LAMC2,MMP15,MMP19,SPP1
Nicotine Degradation II	1.87	-0.447	CYP19A1,CYP1A1,CYP1B1,CYP2C18,CYP2J2
Superpathway of Melatonin Degradation	1.85	-0.447	CYP19A1,CYP1A1,CYP1B1,CYP2C18,CYP2J2
Interleukin-4 and Interleukin-13 signaling	2.1	-0.378	CCND1,HMOX1,MUC1,NOS2,TNF,TNFRSF1B,VIM
Molecular Mechanisms of Cancer	1.91	-0.378	ADCY5,ADRA2B,ADRA2C,CCND1,CCND2,CCR7,CCRL2,CSF2RB,GNA15,GPR146,GPR157,GPR32,GPR78,GPRC5A,HDAC5,ID1,IL20RB,ITGA1,MMP15,MMP19,OXTR,PAK3,PMAIP1,RASGRF2,RHOBTB1,SLC52A1,TGFA,TGFBR1
CGAS-STING Signaling Pathway	1.57	-0.378	ATP6V1C2,CD274,CD70,IL17D,LEP,TNF,TNFSF9
Tumor Microenvironment Pathway	3.38	-0.302	CCND1,CD274,CD44,COL3A1,FOXO6,LEP,MMP15,MMP19,NOS2,SPP1,TNC,TNF
p38 MAPK Signaling	2.45	0	BORCS8-MEF2B,CREB3L3,H3C14,H3C3,HSPB1,TGFBR1,TNF,TNFRSF1B
Role of Osteoclasts in Rheumatoid Arthritis Signaling Pathway	2.25	0	CCND1,COL17A1,COL3A1,COL6A2,CREB3L3,CSF1R,FOXO6,MMP15,MMP19,RHOBTB1,SPP1,TNF,TNFRSF1B,VAV3
HOTAIR Regulatory Pathway	2.12	0	CD44,COL3A1,H3C14,H3C3,MMP15,MMP19,SNAI2,SPP1,VIM
LXR/RXR Activation	1.37	0	ABCG1,APOA2,NOS2,SERPINF1,TNF,TNFRSF1B
Cardiac Hypertrophy Signaling (Enhanced)	2.3	0.243	ADCY5,ADRA2B,ADRA2C,BORCS8-MEF2B,CD70,CSF2RB,FGFRL1,GNA15,HDAC5,HSPB1,IL17D,IL20RB,ITGA1,LEP,NOTUM,NPPB,SMPDL3B,TGFBR1,TNF,TNFRSF1B,TNFSF9
HIF1α Signaling	1.49	0.333	FLT1,HMOX1,LDHA,MMP15,MMP19,NOS2,SAT1,TGFA,VIM
LPS/IL-1 Mediated Inhibition of RXR Function	5.11	0.447	ABCG1,ALAS1,ALDH3B2,ALDH5A1,CPT1A,CRAT,CYP2C18,CYP2J2,FABP7,GSTA3,GSTA4,GSTM2,GSTM3,MGST1,SLCO1B3,SULT2A1,TNF,TNFRSF1B
Serotonin Receptor Signaling	2	0.471	ADCY5,ADRA2B,ADRA2C,CCR7,CD44,CREB3L3,GNA15,H3C14,H3C3,HMOX1,KCNJ5,LEP,NOTUM,NPPB,PAK3,RHOBTB1,SLC18A3,TNF
Erythropoietin Signaling Pathway	2.39	0.632	CCND1,CCND2,CD70,CSF2RB,HBA1/HBA2,HBB,IL17D,LEP,TNF,TNFSF9
Acetylcholine Receptor Signaling Pathway	2.1	0.632	ADCY5,CASP4,CHAT,CREB3L3,GNA15,HMOX1,NOS2,NOTUM,SLC18A3,TNF
Activin Inhibin Signaling Pathway	1.78	0.632	CCND2,CEBPA,CEBPB,COL3A1,FOSB,INHA,INHBB,SNAI2,TNF,TNFRSF1B
Leukocyte Extravasation Signaling	1.68	0.707	ACTA1,ACTC1,ARHGAP8/PRR5-ARHGAP8,CD44,CLDN19,MMP15,MMP19,RAP1GAP,VAV3
Cell junction organization	1.91	0.816	CLDN19,COL17A1,LAMC2,NECTIN3,PARD6B,SDK2
Post-translational protein phosphorylation	1.62	0.816	APOA2,GPC3,IGFBP3,NOTUM,SPP1,TNC
Syndecan interactions	2.66	1	COL3A1,SDC1,THBS1,TNC
Transcriptional regulation by RUNX2	1.67	1	CCND1,GLI3,ITGBL1,SOX9
Signaling by PDGF	1.49	1	COL3A1,COL6A2,SPP1,THBS1
Collagen degradation	1.42	1	COL17A1,COL3A1,COL6A2,MMP15
Integrin cell surface interactions	2.71	1.134	CD44,COL3A1,COL6A2,ITGA1,SPP1,THBS1,TNC
Extracellular matrix organization	2.18	1.134	BGN,CEACAM1,COL3A1,COL6A2,ITGA1,LAMC2,TNC
Regulation of Insulin-like Growth Factor (IGF) transport and uptake by IGFBPs	1.83	1.134	APOA2,GPC3,IGFBP3,IGFBP6,NOTUM,SPP1,TNC
Factors Promoting Cardiogenesis in Vertebrates	1.39	1.134	CCND1,CREB3L3,NOG,NOTUM,NPPB,SCN5A,TGFBR1
Sirtuin Signaling Pathway	3.37	1.291	ATG2A,CPT1A,GADD45G,H1-1,H1-2,H1-3,H1-4,H1-5,H3C14,H3C3,H4C11,LDHA,LDHD,NOS2,PFKFB3,TNF
Acute Myeloid Leukemia Signaling	1.35	1.342	CCND1,CEBPA,CSF1R,CSF2RB,CSF3R
Death Receptor Signaling	1.31	1.342	ACTA1,ACTC1,HSPB1,TNF,TNFRSF1B
Wound Healing Signaling Pathway	4.1	1.5	CD70,CEBPB,COL17A1,COL3A1,COL6A2,IL17D,KRT17,LAMC2,LEP,SNAI2,TGFA,TGFBR1,TNF,TNFRSF1B,TNFSF9,VIM
Pulmonary Fibrosis Idiopathic Signaling Pathway	3.27	1.807	ACTA1,ACTC1,CCND1,COL17A1,COL3A1,COL6A2,EIF4EBP3,FGFRL1,FOXO6,MMP15,MMP19,MUC1,PMAIP1,TGFA,TGFBR1,THBS1,VIM
Metallothioneins bind metals	9.32	1.89	MT1E,MT1F,MT1G,MT1H,MT1X,MT2A,MT4
ILK Signaling	2.01	1.89	ACTA1,ACTC1,CCND1,CREB3L3,MUC1,NOS2,RHOBTB1,SNAI2,TNF,VIM
CSDE1 Signaling Pathway	1.54	2	FABP7,SNAI2,TNC,VIM
Assembly of collagen fibrils and other multimeric structures	1.42	2	COL17A1,COL3A1,COL6A2,LAMC2
Protein Kinase A Signaling	1.6	2.138	ADCY5,CREB3L3,DUSP9,GLI3,H1-1,H1-2,H1-3,H1-4,H1-5,H3C14,H3C3,NOTUM,PTPRN,SMPDL3B,TGFBR1
Apoptotic execution phase	3.16	2.449	H1-1,H1-2,H1-3,H1-4,H1-5,VIM
ID1 Signaling Pathway	3.47	2.496	ATF3,BHLHA15,CCND1,CDKN1C,FGFRL1,ID1,PLAC8,PTK7,RAP1GAP,TGFBR1,TNF,TNFRSF1B,VIM
Regulation of the Epithelial Mesenchymal Transition by Growth Factors Pathway	2.13	2.53	CD70,FGFRL1,ID2,PARD6B,SNAI2,TGFBR1,TNF,TNFRSF1B,TNFSF9,VIM
E3 ubiquitin ligases ubiquitinate target proteins	5.75	3	H2BC11,H2BC12,H2BC13,H2BC14,H2BC15,H2BC17,H2BC3,H2BC5,H2BC9
Transcriptional regulation of granulopoiesis	17.3	3.3	CEBPA,CEBPB,CSF3R,H2AC14,H2AC20,H2AC6,H2AC7,H2BC11,H2BC12,H2BC13,H2BC14,H2BC15,H2BC17,H2BC21,H2BC26,H2BC3,H2BC5,H2BC9
TCF dependent signaling in response to WNT	6.71	3.3	H2AC14,H2AC20,H2AC6,H2AC7,H2BC11,H2BC12,H2BC13,H2BC14,H2BC15,H2BC17,H2BC21,H2BC26,H2BC3,H2BC5,H2BC9,SOX9,TLE2,TLE5
Nonhomologous End-Joining (NHEJ)	8.41	3.317	H2BC11,H2BC12,H2BC13,H2BC14,H2BC15,H2BC17,H2BC21,H2BC26,H2BC3,H2BC5,H2BC9
DNA Double Strand Break Response	7.51	3.317	H2BC11,H2BC12,H2BC13,H2BC14,H2BC15,H2BC17,H2BC21,H2BC26,H2BC3,H2BC5,H2BC9
HDR through Homologous Recombination (HRR) or Single Strand Annealing (SSA)	4.67	3.317	H2BC11,H2BC12,H2BC13,H2BC14,H2BC15,H2BC17,H2BC21,H2BC26,H2BC3,H2BC5,H2BC9
Cell Cycle Checkpoints	1.57	3.317	H2BC11,H2BC12,H2BC13,H2BC14,H2BC15,H2BC17,H2BC21,H2BC26,H2BC3,H2BC5,H2BC9
Senescence-Associated Secretory Phenotype (SASP)	11.8	3.5	CEBPB,H2AC14,H2AC20,H2AC6,H2AC7,H2BC11,H2BC12,H2BC13,H2BC14,H2BC15,H2BC17,H2BC21,H2BC26,H2BC3,H2BC5,H2BC9
Amyloid fiber formation	13	3.638	H2AC14,H2AC20,H2AC6,H2AC7,H2BC11,H2BC12,H2BC13,H2BC14,H2BC15,H2BC17,H2BC21,H2BC26,H2BC3,H2BC5,H2BC9,SIAH1,TGFBI
Pre-NOTCH Expression and Processing	12.6	3.638	CCND1,H2AC14,H2AC20,H2AC6,H2AC7,H2BC11,H2BC12,H2BC13,H2BC14,H2BC15,H2BC17,H2BC21,H2BC26,H2BC3,H2BC5,H2BC9,ST3GAL4
NAD Signaling Pathway	7.72	3.638	CEBPB,H1-1,H1-2,H1-3,H1-4,H1-5,H2BC10,H2BC12,H2BC15,H2BC17,H2BC26,H2BC5,H2BC8,LDHA,LDHD,TGFA,TRPM2
ESR-mediated signaling	10.4	3.771	CCND1,FOSB,H2AC14,H2AC20,H2AC6,H2AC7,H2BC11,H2BC12,H2BC13,H2BC14,H2BC15,H2BC17,H2BC21,H2BC26,H2BC3,H2BC5,H2BC9,TGFA
Deubiquitination	7.45	3.838	H2AC12,H2AC14,H2AC20,H2AC21,H2AC25,H2AC6,H2AC7,H2BC11,H2BC12,H2BC13,H2BC14,H2BC15,H2BC17,H2BC18,H2BC21,H2BC26,H2BC3,H2BC5,H2BC9,OTUB2,TGFBR1,TNFAIP3
DNA methylation	18.5	3.873	H2AC14,H2AC20,H2AC6,H2AC7,H2BC11,H2BC12,H2BC13,H2BC14,H2BC15,H2BC17,H2BC21,H2BC26,H2BC3,H2BC5,H2BC9
Activated PKN1 stimulates transcription of AR regulated genes KLK2 and KLK3	17.9	3.873	H2AC14,H2AC20,H2AC6,H2AC7,H2BC11,H2BC12,H2BC13,H2BC14,H2BC15,H2BC17,H2BC21,H2BC26,H2BC3,H2BC5,H2BC9
SIRT1 negatively regulates rRNA expression	17.6	3.873	H2AC14,H2AC20,H2AC6,H2AC7,H2BC11,H2BC12,H2BC13,H2BC14,H2BC15,H2BC17,H2BC21,H2BC26,H2BC3,H2BC5,H2BC9
PRC2 methylates histones and DNA	16	3.873	H2AC14,H2AC20,H2AC6,H2AC7,H2BC11,H2BC12,H2BC13,H2BC14,H2BC15,H2BC17,H2BC21,H2BC26,H2BC3,H2BC5,H2BC9
NoRC negatively regulates rRNA expression	15.3	3.873	H2AC14,H2AC20,H2AC6,H2AC7,H2BC11,H2BC12,H2BC13,H2BC14,H2BC15,H2BC17,H2BC21,H2BC26,H2BC3,H2BC5,H2BC9
Meiotic recombination	13.6	3.873	H2AC14,H2AC20,H2AC6,H2AC7,H2BC11,H2BC12,H2BC13,H2BC14,H2BC15,H2BC17,H2BC21,H2BC26,H2BC3,H2BC5,H2BC9
Nucleosome assembly	13.4	3.873	H2AC14,H2AC20,H2AC6,H2AC7,H2BC11,H2BC12,H2BC13,H2BC14,H2BC15,H2BC17,H2BC21,H2BC26,H2BC3,H2BC5,H2BC9
Telomere Maintenance	10.7	3.873	H2AC14,H2AC20,H2AC6,H2AC7,H2BC11,H2BC12,H2BC13,H2BC14,H2BC15,H2BC17,H2BC21,H2BC26,H2BC3,H2BC5,H2BC9
Activation of anterior HOX genes in hindbrain during early embryogenesis	9.98	3.873	H2AC14,H2AC20,H2AC6,H2AC7,H2BC11,H2BC12,H2BC13,H2BC14,H2BC15,H2BC17,H2BC21,H2BC26,H2BC3,H2BC5,H2BC9
Oxidative Stress Induced Senescence	9.59	3.873	H2AC14,H2AC20,H2AC6,H2AC7,H2BC11,H2BC12,H2BC13,H2BC14,H2BC15,H2BC17,H2BC21,H2BC26,H2BC3,H2BC5,H2BC9
Gene Silencing by RNA	8.96	3.873	H2AC14,H2AC20,H2AC6,H2AC7,H2BC11,H2BC12,H2BC13,H2BC14,H2BC15,H2BC17,H2BC21,H2BC26,H2BC3,H2BC5,H2BC9
Mitotic Prophase	8.46	3.873	H2AC14,H2AC20,H2AC6,H2AC7,H2BC11,H2BC12,H2BC13,H2BC14,H2BC15,H2BC17,H2BC21,H2BC26,H2BC3,H2BC5,H2BC9
DNA Replication Pre-Initiation	8.4	3.873	H2AC14,H2AC20,H2AC6,H2AC7,H2BC11,H2BC12,H2BC13,H2BC14,H2BC15,H2BC17,H2BC21,H2BC26,H2BC3,H2BC5,H2BC9
Transcriptional regulation by RUNX1	6.17	3.873	H2AC14,H2AC20,H2AC6,H2AC7,H2BC11,H2BC12,H2BC13,H2BC14,H2BC15,H2BC17,H2BC21,H2BC26,H2BC3,H2BC5,H2BC9
ERCC6 (CSB) and EHMT2 (G9a) positively regulate rRNA expression	17.1	4	ERCC6,H2AC14,H2AC20,H2AC6,H2AC7,H2BC11,H2BC12,H2BC13,H2BC14,H2BC15,H2BC17,H2BC21,H2BC26,H2BC3,H2BC5,H2BC9
B-WICH complex positively regulates rRNA expression	14.3	4	ERCC6,H2AC14,H2AC20,H2AC6,H2AC7,H2BC11,H2BC12,H2BC13,H2BC14,H2BC15,H2BC17,H2BC21,H2BC26,H2BC3,H2BC5,H2BC9
Meiotic synapsis	13.9	4	H2AC14,H2AC20,H2AC6,H2AC7,H2BC11,H2BC12,H2BC13,H2BC14,H2BC15,H2BC17,H2BC21,H2BC26,H2BC3,H2BC5,H2BC9,STAG3
DNA Damage/Telomere Stress Induced Senescence	19.2	4.472	H1-1,H1-2,H1-3,H1-4,H1-5,H2AC14,H2AC20,H2AC6,H2AC7,H2BC11,H2BC12,H2BC13,H2BC14,H2BC15,H2BC17,H2BC21,H2BC26,H2BC3,H2BC5,H2BC9

## Sheet: Table S7
Table S7: k-means clustering of genes identified with significantly higher relative expression levels in T1 and T2 hTSCs from term CTBs cultured in TUA medium; first-trimester hTSCs (CT29, CT30) were used as the control group. A total of 1670 genes are listed here that show a false discovery rate (FDR) p-value≤0.05 (based on ANOVA p-values) and |log2-fold change (FC)| ≥ 1.0 .
Gene	Cluster
HES4	1
ISG15	1
AGRN	1
SDF4	1
TMEM88B	2
FNDC10	2
TP73	2
AJAP1	2
ESPN	3
PER3	2
UTS2	2
H6PD	3
RBP7	3
MASP2	2
FBXO6	3
AGTRAP	1
NPPB	1
DHRS3	3
AADACL3	3
TMEM51	3
RSC1A1	2
EPHA2	1
OTUD3	3
PLA2G2A	2
PLA2G2F	2
UBXN10	2
CAMK2N1	3
PINK1	1
ECE1	1
ALPL	3
gene:ENSG00000289694	1
E2F2	3
IL22RA1	2
RUNX3	2
RSRP1	3
CEP85	1
LIN28A	1
GPR3	2
IFI6	1
PTPRU	1
MATN1	2
NKAIN1	2
COL16A1	2
ZBTB8B	2
SYNC	3
TMEM54	1
GJB5	2
GJB4	2
gene:ENSG00000284773	2
DNALI1	2
MANEAL	2
HEYL	2
MFSD2A	3
CLDN19	3
CFAP57	2
ZYG11A	2
MYSM1	3
JUN	3
L1TD1	1
SGIP1	2
CTH	1
IFI44L	2
IFI44	2
MCOLN2	2
MCOLN3	2
CCN1	1
gene:ENSG00000267561	2
GBP3	3
GBP1	2
GBP2	3
GBP4	2
LRRC8C	2
HFM1	2
BRDT	1
F3	1
DPYD	2
PALMD	2
LRRC39	2
S1PR1	2
RNPC3	2
NTNG1	2
AKNAD1	2
AMIGO1	2
GSTM1	2
CSF1	2
SLC6A17	2
CHI3L2	2
WNT2B	2
MOV10	3
SPAG17	2
HMGCS2	2
H3-7	2
PDZK1	2
POLR3GL	3
TXNIP	3
NOTCH2NLB	2
SV2A	3
PLEKHO1	2
ADAMTSL4	1
CTSS	2
MINDY1	3
MLLT11	3
TCHHL1	2
HRNR	2
IVL	2
SPRR3	2
SPRR2D	2
PRR9	1
S100A8	2
S100A7	2
S100A16	1
NPR1	2
ADAR	1
TRIM46	2
MUC1	3
BCAN	2
NES	3
CRABP2	1
PEAR1	3
LRRC71	2
IFI16	3
AIM2	2
VANGL2	3
gene:ENSG00000270149	1
APOA2	2
PCP4L1	3
MPZ	2
gene:ENSG00000254706	2
C1orf226	3
DDR2	2
MAEL	2
GPA33	2
STYXL2	3
ADCY10	2
XCL1	2
CCDC181	2
C1orf105	2
TNFSF4	2
TEX35	2
TDRD5	2
MR1	3
LAMC2	1
PRG4	2
CFHR4	2
PKP1	2
PHLDA3	1
SYT2	2
CYB5R1	1
FMOD	2
PRELP	2
IKBKE	3
DYRK3	2
C1orf116	2
C4BPB	2
CR2	2
PLXNA2	3
G0S2	2
HSD11B1	2
HHAT	2
TGFB2	2
CAPN8	2
CNIH3	2
DNAH14	2
PSEN2	3
WNT9A	3
ACTA1	2
AGT	2
TSNAX-DISC1	2
KCNK1	1
gene:ENSG00000285053	3
FMN2	2
GREM2	3
MAP1LC3C	2
SCCPDH	1
NLRP3	2
OR2C3	2
TRIM58	1
OR2W3	3
SH3YL1	3
MYT1L	2
CMPK2	3
RSAD2	3
KCNF1	3
LPIN1	3
MATN3	2
CIB4	2
KCNK3	2
DPYSL5	2
CGREF1	3
SPDYA	2
GALNT14	2
RASGRP3	2
EIF2AK2	1
QPCT	3
CYP1B1	2
SIX3	2
KCNK12	2
GPR75	2
TSPYL6	2
EML6	2
PNPT1	1
SANBR	2
SPRED2	1
ANTXR1	2
ANXA4	3
TGFA	2
VAX2	2
ATP6V1B1	3
ANKRD53	2
ACTG2	2
TLX2	2
M1AP	3
CAPG	1
RNF103-CHMP3	2
RGPD1	3
MAL	2
ANKRD36C	2
ADRA2B	2
ANKRD36	2
ANKRD36B	2
C2orf92	2
CRACDL	2
AFF3	2
RGPD4	2
RGPD5	3
FBLN7	2
IL1A	2
DPP10	2
STEAP3	3
INHBB	2
LIMS2	2
RAB6C	2
POTEI	2
POTEE	2
GPR39	2
TMEM163	2
KIF5C	2
LYPD6	3
RBM43	2
NMI	3
ITGB6	2
DPP4	1
FAP	2
IFIH1	3
GRB14	3
SCN2A	2
CSRNP3	2
XIRP2	2
STK39	2
CERS6	2
CYBRD1	2
PJVK	2
TTN	2
PPP1R1C	3
PDE1A	2
TFPI	3
STAT1	1
NABP1	3
CCDC150	2
HSPE1-MOB4	3
FTCDNL1	2
CLK1	3
CFLAR	3
C2CD6	2
FZD7	3
PARD3B	2
FZD5	1
MAP2	2
FN1	1
TMEM169	2
MARCHF4	3
IGFBP2	3
WNT6	1
WNT10A	2
PTPRN	2
DNPEP	3
CHPF	1
OBSL1	3
gene:ENSG00000286239	2
SERPINE2	3
SP110	3
SP140L	3
SP100	3
B3GNT7	1
NPPC	2
ALPP	3
UGT1A10	2
UGT1A6	2
UGT1A4	2
UGT1A1	2
IQCA1	2
RBM44	2
RAMP1	3
KLHL30	2
HDAC4	2
GPR35	2
MAB21L4	2
D2HGDH	3
LRRN1	3
OXTR	3
ARPC4-TTLL3	3
TTLL3	3
IL17RC	3
gene:ENSG00000288550	2
HRH1	2
SYN2	2
MKRN2OS	2
WNT7A	3
TRANK1	2
MYD88	1
SLC22A13	2
SCN5A	2
NKTR	3
CCDC13	2
XCR1	2
CCR1	3
TDGF1	2
TREX1	3
GPX1	1
MST1	2
UBA7	2
SEMA3F	3
HYAL3	3
HYAL1	2
SEMA3G	3
TNNC1	3
CACNA2D3	3
CCDC66	2
HESX1	2
ASB14	2
DNAH12	2
PTPRG	2
ADAMTS9	2
LRIG1	2
FOXP1	2
GPR27	2
EBLN2	2
ZNF717	2
ZPLD1	2
CBLB	3
MYH15	2
DPPA4	2
ZBED2	2
PLCXD2	3
CD200	3
CFAP44	2
UPK1B	3
HCLS1	2
SLC15A2	3
ILDR1	2
PARP9	3
DTX3L	3
PARP14	3
CCDC14	3
KLF15	3
PRR20G	2
RAB43	3
EFCAB12	2
COL6A5	2
COL6A6	2
CPNE4	2
ACAD11	3
ACKR4	2
SLCO2A1	3
AMOTL2	1
EPHB1	2
SLC35G2	2
IL20RB	3
FOXL2NB	2
CLSTN2	2
DIPK2A	3
PLSCR4	2
PLSCR1	1
GPR87	3
IGSF10	2
AADACL2	2
CCNL1	3
gene:ENSG00000285218	2
SLC7A14	2
TNFSF10	2
KCNMB3	2
CCDC39	2
LAMP3	3
CHRD	2
C3orf70	2
CRYGS	2
RTP4	2
CLDN1	3
PLAAT1	2
LRRC15	3
gene:ENSG00000289747	2
TM4SF19	2
MYL5	2
SLC49A3	2
DGKQ	3
IDUA	2
LRPAP1	1
STK32B	2
SORCS2	2
PSAPL1	2
ABLIM2	3
FGFBP1	3
LAP3	1
SLIT2	2
PPARGC1A	2
SOD3	3
PCDH7	2
WDR19	3
RPL9	1
UCHL1	1
COX7B2	2
OCIAD2	2
KIT	2
NMU	2
HOPX	3
IGFBP7	2
ODAM	2
CXCL8	2
CXCL1	2
CXCL5	2
CXCL2	2
EPGN	2
AREG	3
CDKL2	2
CXCL10	2
FAM47E-STBD1	2
STBD1	3
SOWAHB	3
FRAS1	3
SCD5	3
PLAC8	3
GPAT3	3
SPP1	3
HERC6	3
HERC5	1
NAP1L5	3
GPRIN3	2
GRID2	2
UNC5C	2
C4orf54	2
DAPP1	3
CYP2U1	2
LEF1	2
ARSJ	2
PABPC4L	2
SLC7A11	3
UCP1	3
IL15	2
GYPE	2
SMAD1	2
ZNF827	2
gene:ENSG00000288637	2
MAP9	2
CTSO	2
APELA	2
DDX60	3
DDX60L	3
SH3RF1	3
GPM6A	2
AGA	3
IRF2	3
PDLIM3	3
TLR3	2
CYP4V2	2
ZFP42	3
ZDHHC11	2
NKD2	3
SLC12A7	3
SLC6A3	2
UBE2QL1	2
ANKRD33B	3
CDH12	2
PDZD2	3
ADAMTS12	2
gene:ENSG00000289791	2
TTC23L	2
PTGER4	2
RPL37	1
PLCXD3	3
CCDC152	2
CCL28	2
ISL1	2
ITGA1	3
RAB3C	2
MAP1B	2
ARHGEF28	2
GCNT4	2
ANKDD1B	2
F2R	3
CRHBP	2
ARSB	3
FAM151B	2
ANKRD34B	2
RASGRF2	3
HAPLN1	3
MEF2C	2
MCTP1	2
RFESD	2
RHOBTB3	3
ERAP1	3
ERAP2	2
NREP	2
EPB41L4A	2
LVRN	3
PPIC	3
IRF1	3
CCNI2	2
SEPTIN8	1
SOWAHA	2
GDF9	2
TGFBI	2
EGR1	3
SIL1	1
CD14	2
DND1	2
PCDHGA2	2
PCDHGA3	2
PCDHGB7	2
PCDHGC4	2
FGF1	2
NR3C1	3
SH3RF2	3
CDX1	2
NDST1	3
SYNPO	3
TNIP1	3
TIMD4	2
FBLL1	2
CLTB	1
PRELID1	1
RGS14	3
B4GALT7	3
ZNF354B	3
LTC4S	2
TBC1D9B	1
GFPT2	3
MGAT1	1
FOXC1	3
SERPINB9	1
PPP1R3G	2
NRN1	3
SYCP2L	2
GMPR	3
ATXN1	2
RNF144B	3
ID4	2
MBOAT1	3
TRIM38	3
H1-2	1
HFE	2
H2BC8	2
BTN3A2	3
BTN3A1	3
BTN3A3	2
H2AC13	2
ZNF165	3
ZSCAN23	2
GABBR1	3
HLA-F	3
HLA-G	1
RNF39	3
HLA-E	1
CDSN	2
POU5F1	2
HLA-C	1
HLA-B	1
ATP6V1G2-DDX39B	3
ATP6V1G2	2
LTB	2
MSH5-SAPCD1	2
CFB	2
C4A	2
C4B	2
EGFL8	2
HLA-DRB5	2
HLA-DRB1	3
HLA-DQB1	2
HLA-DOB	2
gene:ENSG00000250264	3
TAP2	3
PSMB8	3
PSMB9	2
TAP1	1
HLA-DPB1	2
B3GALT4	2
TAPBP	3
LHFPL5	2
MAPK13	3
ETV7	3
CMTR1	1
MOCS1	3
CLIC5	2
SLC25A27	2
EFHC1	2
GSTA3	2
GSTA4	1
ZC3H11C	2
B3GAT2	2
IMPG1	2
SNAP91	3
gene:ENSG00000271793	2
CGA	1
ZNF292	3
C6orf163	2
GABRR2	2
PNISR	3
TSTD3	2
POPDC3	3
CALHM5	2
FAM184A	3
FABP7	1
NCOA7	3
PTPRK	3
TMEM200A	2
ENPP1	3
CCN2	3
MOXD1	3
EYA4	2
HIVEP2	2
SAMD5	2
LRP11	2
ULBP2	2
ULBP1	2
ESR1	2
SYNE1	3
AGPAT4	2
PDE10A	2
RNASET2	3
SMOC2	2
DYNLT2	2
ADAP1	2
GPR146	3
CHST12	3
SDK1	3
TNRC18	1
CRPPA	2
gene:ENSG00000283321	2
CREB5	2
PRR15	3
FKBP9	1
RP9	3
C7orf25	3
SPDYE1	2
PGAM2	2
AEBP1	3
OGDH	1
ABCA13	2
PHKG1	2
ZNF107	3
ZNF117	2
ERV3-1	3
KCTD7	3
CALN1	2
TRIM74	2
GTF2IRD2B	2
SPDYE5	2
RHBDD2	1
UPK3B	2
SEMA3E	2
SEMA3D	2
DMTF1	3
CROT	1
ABCB4	2
ABCB1	2
STEAP1	3
FZD1	3
gene:ENSG00000285772	2
SAMD9	3
SAMD9L	2
GNGT1	2
GNG11	3
COL1A2	1
DLX6	2
DLX5	3
ASNS	1
ZNF789	2
gene:ENSG00000292277	3
PVRIG	2
NYAP1	3
TRIM56	3
PLOD3	1
SPDYE2	2
SPDYE2B	2
PRKAR2B	2
NRCAM	2
LRRN3	2
DOCK4	3
gene:ENSG00000288640	2
MET	3
CFTR	2
LSM8	3
AASS	3
CADPS2	2
PRRT4	2
FAM180A	2
KLRG2	1
PARP12	3
OR2F1	2
ACTR3C	2
AOC1	3
ASIC3	2
CSMD1	2
PRAG1	1
PINX1_1	2
FAM167A	2
GATA4	2
MICU3	2
NPM2	2
SFTPC	2
PHYHIP	3
TNFRSF10C	1
TNFRSF10D	3
NEFM	3
GNRH1	2
KIF13B	3
PURG	2
PLEKHA2	3
TCIM	2
NKX6-3	2
POLB	3
SNAI2	3
SOX17	2
TCF24	2
SULF1	2
SLCO5A1	2
EYA1	2
PI15	2
CRISPLD1	3
PKIA	3
STMN2	2
PAG1	3
FABP4	2
RBIS	1
CNGB3	2
DCAF4L2	2
C8orf88	3
GDF6	2
SDC2	2
CPQ	2
TSPYL5	3
NIPAL2	2
CTHRC1	3
HAS2	2
ZHX2	2
FAM83A	2
ZHX1-C8orf76	2
KHDRBS3	2
GPR20	2
TSNARE1	2
PSCA	3
LY6E	1
LY6H	2
GSDMD	3
MAPK15	2
EPPK1	3
PLEC	1
PARP10	3
GRINA	1
INSL6	2
INSL4	3
RLN2	2
RLN1	2
PDCD1LG2	2
TYRP1	2
CDKN2A	3
RIGI	3
gene:ENSG00000288684	2
DNAI1	2
ENHO	2
NPR2	2
FRMPD1	2
ZNG1F	2
ZNG1E	3
ZNF658	2
MAMDC2	2
KLF9	2
GDA	3
RASEF	2
GAS1	3
gene:ENSG00000285269	2
NUTM2G	2
CCDC180	2
TDRD7	3
TRIM14	3
TMEFF1	3
CAVIN4	2
NIPSNAP3B	2
FSD1L	2
KLF4	1
FRRS1L	2
ZNF483	2
UGCG	3
PBX3	3
MVB12B	2
LMX1B	3
DNM1	2
PHYHD1	2
PRRX2	2
LAMC3	2
AIF1L	1
FAM78A	3
PLPP7	2
gene:ENSG00000285245	2
ABO	2
CCDC187	2
AGPAT2	1
MAN1B1	3
DPP7	3
IDI1	1
CALML5	2
ASB13	3
IL15RA	2
SFMBT2	2
PROSER2	3
CCDC3	2
PHYH	1
OLAH	2
VIM	2
ARMC3	2
GPR158	2
RASGEF1A	2
FXYD4	2
CXCL12	2
AGAP4	2
ANXA8L1	3
GPRIN2	2
ANXA8	3
ARHGAP22	2
AGAP6	2
ASAH2	2
DKK1	2
HKDC1	2
TSPAN15	1
CHST3	2
SPOCK2	2
DDIT4	1
AGAP5	2
MAT1A	2
PAPSS2	2
ACTA2	2
FAS	2
IFIT2	3
IFIT3	3
IFIT1	3
IFIT5	3
SLC16A12	2
ANKRD1	3
PCGF5	2
FFAR4	2
LGI1	2
SLC35G1	3
PLCE1	2
BLNK	2
ANKRD2	3
MARVELD1	3
LOXL4	3
gene:ENSG00000255339	2
TLX1	2
KCNIP2	2
TRIM8	3
COL17A1	3
ENO4	2
GRK5	3
HTRA1	3
LHPP	3
MGMT	2
TCERG1L	2
CALY	2
PRAP1	2
gene:ENSG00000254536	2
IFITM2	2
IFITM1	1
IFITM3	1
IRF7	1
TSPAN4	3
MUC6	2
BRSK2	2
TNNI2	2
IGF2	1
KCNQ1	2
SLC22A18	3
MRGPRE	2
TRIM21	1
HBB	2
OR51B5	2
TRIM34	3
TRIM22	2
NLRP10	2
C11orf16	2
GALNT18	3
gene:ENSG00000256206	2
NCR3LG1	2
E2F8	3
LUZP2	2
ANO3	2
BDNF	2
gene:ENSG00000285283	2
ELF5	3
CD44	3
CD82	2
TP53I11	3
FNBP4	3
UBE2L6	1
SERPING1	3
YPEL4	2
ZFP91-CNTF	2
SLC15A3	3
CD6	2
TKFC	3
EML3	3
PLAAT4	3
PLAAT2	2
RPS6KA4	1
BATF2	3
AP5B1	1
CST6	3
UNC93B1	1
ALDH3B1	3
TCIRG1	1
LRP5	1
CPT1A	3
ANO1	3
PDE2A	2
DNAJB13	2
P4HA3	2
KCNE3	3
OR2AT4	2
SLCO2B1	2
DGAT2	2
GVQW3	2
KCTD14	3
CREBZF	3
PRSS23	3
FAT3	2
TAF1D	1
HEPHL1	3
CFAP300	3
BIRC3	3
MMP1	2
DYNC2H1	3
CARD16	3
gene:ENSG00000258529	2
TAGLN	1
FXYD6	2
TMPRSS4	2
MPZL3	3
MPZL2	2
UPK2	3
CENATAC	3
NLRX1	2
MCAM	3
OAF	1
SC5D	1
OR8A1	2
ESAM	2
MSANTD2	2
TMEM218	2
ST14	1
IGSF9B	2
JAM3	3
GLB1L3	2
WNT5B	2
TAPBPL	2
IFFO1	2
GPR162	2
ENO2	3
C1S	2
C1R	2
DPPA3	3
SLC2A14	2
FAM90A1	2
MFAP5	1
CD69	2
CLEC7A	3
OLR1	1
KLRD1	2
EIF2S3B	2
TAS2R20	2
GPRC5A	3
ART4	3
PIK3C2G	2
SLCO1B3	2
REP15	2
PTHLH	2
CAPRIN2	2
MUC19	2
ADAMTS20	3
SLC38A4	2
HDAC7	3
CCDC65	2
FKBP11	2
gene:ENSG00000288710	2
TUBA1A	1
KCNH3	2
CELA1	2
GALNT6	3
ACVRL1	2
TAMALIN	3
KRT6B	2
KRT6A	2
SPRYD3	3
MAP3K12	2
HOXC10	2
gene:ENSG00000144785	3
gene:ENSG00000285625	2
RDH16	2
TAC3	3
MYO1A	2
KIF5A	2
LRIG3	2
DPY19L2	2
RXYLT1	3
HMGA2	2
LYZ	2
MYRFL	2
PTPRB	2
TSPAN8	2
ZFC3H1	3
TRHDE	2
OTOGL	2
LIN7A	2
POC1B-GALNT4	2
PLXNC1	2
NT5DC3	3
EID3	2
ALDH1L2	3
NUAK1	3
OAS1	3
OAS3	3
OAS2	3
RASAL1	2
IQCD	3
RNFT2	2
OASL	3
BCL7A	2
gene:ENSG00000256861	2
HCAR2	3
CCDC62	2
FZD10	2
RIMBP2	2
MMP17	2
ZNF891	2
ZNF10	2
GJB2	2
SACS	2
AMER2	2
POSTN	2
LHFPL6	3
RGCC	3
EPSTI1	3
LRRC63	2
CYSLTR2	2
FNDC3A	1
PHF11	3
gene:ENSG00000283208	2
SLITRK6	2
CLYBL	2
FGF14	2
CCDC168	2
ARGLU1	1
MYO16	2
F10	2
GAS6	3
POTEM	2
RNASE1	2
LRP10	1
MYH6	2
DHRS2	2
PSME1	1
PSME2	1
RNF31	3
IRF9	3
NYNRIN	3
NPAS3	2
LRFN5	2
PRPF39	3
ABHD12B	2
GNG2	2
SYNE2	3
ESR2	2
CHURC1-FNTB	2
GPHN	3
TMEM229B	2
ARG2	1
RDH12	2
SYNJ2BP-COX16	2
RBM25	1
FOS	1
TMEM63C	2
ISM2	1
SPTLC2	3
NRXN3	2
GALC	2
KCNK13	2
FBLN5	3
UNC79	2
COX8C	3
ASB2	2
OTUB2	3
IFI27	3
IFI27L2	3
gene:ENSG00000258691	2
SLC25A29	3
SLC25A47	2
ASPG	2
ZBTB42	3
AHNAK2	2
GOLGA8S	2
ATP10A	2
GABRG3	2
GOLGA8M_1	2
ENTREP2	2
GOLGA8J	2
GOLGA8T	2
GOLGA8H	2
gene:ENSG00000284906	2
PGBD4	2
KATNBL1	3
GOLGA8A	3
GOLGA8B	3
GJD2	2
ACTC1	3
THBS1	3
IVD	2
DLL4	2
CHAC1	1
LTK	3
CAPN3	2
gene:ENSG00000285942	2
MAP1A	3
B2M	1
TRIM69	3
DUOX2	2
GATM	2
FBN1	3
ATP8B4	2
HDC	2
FOXB1	2
SMAD3	3
THSD4	2
GOLGA6B	2
PML	3
CCDC33	2
TMEM266	2
ISL2	2
LINGO1	2
ACSBG1	2
CRABP1	3
ST20-MTHFS	3
GOLGA6L10	2
GOLGA6L9	2
HOMER2	2
HDGFL3	2
BNC1	3
AGBL1	2
ACAN	2
RLBP1	2
FURIN	1
gene:ENSG00000284946	3
FAM174B	2
HBA2	2
LUC7L	3
PDIA2	2
CCDC78	2
MSLN	2
MEIOB	2
RPL3L	2
NPW	2
PRSS22	3
CLDN9	2
TNFRSF12A	1
ZNF213	3
gene:ENSG00000290183	2
GLIS2	3
VASN	3
SMIM22	2
TMEM114	2
ATF7IP2	3
CIITA	2
RMI2	3
BMERB1	2
NOMO3	3
NPIPA8	2
PRKCB	2
IL21R	3
NPIPB7	2
CLN3	1
NPIPB9	2
SPN	2
ZG16	2
gene:ENSG00000280893	3
ASPHD1	2
CORO1A	3
STX1B	2
PRSS8	1
PYCARD	3
MT2A	1
MT1E	1
MT1G	2
SLC12A3	3
NLRC5	2
CX3CL1	2
ADGRG3	2
CNGB1	2
TEPP	2
NDRG4	2
TK2	2
RRAD	2
TRADD	3
ELMO3	3
SLC9A5	2
HSD11B2	3
PSMB10	3
gene:ENSG00000272617	2
gene:ENSG00000260537	2
FCSK	3
MARVELD3	3
NPIPB15	2
CTRB2	2
CDYL2	3
CDH13	2
CRISPLD2	3
CA5A	2
ZFPM1	2
CYBA	1
PIEZO1	1
ACSF3	2
CPNE7	2
VPS9D1	3
RFLNB	2
SPNS2	3
CXCL16	3
CHRNE	2
ZFP3	2
ZNF594	2
NLRP1	2
WSCD1	3
C17orf100	2
XAF1	3
gene:ENSG00000261915	2
KCTD11	3
CD68	2
SOX15	1
TP53	3
KCNAB3	2
GUCY2D	2
ALOX12B	2
HES7	3
MYH3	2
MYOCD	2
PMP22	2
TRIM16	3
CCDC144A	2
gene:ENSG00000266302	2
gene:ENSG00000264187	2
RASD1	2
RNF112	2
SLC47A1	2
SARM1	2
VTN	2
FLOT2	1
CRYBA1	2
ABHD15	3
SLFN5	3
SLFN11	2
CCL5	3
RDM1	2
LHX1	2
TBC1D3E	2
EPOP	1
CISD3	3
CACNB1	2
PGAP3	3
GSDMB	2
NR1D1	3
KRTAP2-3	2
KRT17	1
FKBP10	3
CNP	1
DHX58	2
STAT5A	2
CAVIN1	1
NAGLU	3
HSD17B1	1
CCR10	2
WNK4	2
AOC3	2
IFI35	3
MAPT	2
ARL17B	2
LRRC37A	2
ARL17A	2
LRRC37A2	2
ITGB3	3
HOXB2	3
HOXB3	2
NGFR	2
ITGA3	1
XYLT2	3
LUC7L3	1
HLF	2
NOG	2
TRIM25	3
gene:ENSG00000266086	3
MPO	2
TSPOAP1	2
SEPTIN4	2
PPM1E	2
MRC2	3
LIMD2	2
CSH2	2
GH2	2
CEP95	3
FAM20A	2
KCNJ16	2
SSTR2	2
SDK2	2
TTYH2	2
GPRC5C	3
NHERF1	1
SLC16A5	3
SMIM5	3
ITGB4	1
EVPL	2
TK1	1
LGALS3BP	1
RNF213	3
SECTM1	3
OGFOD3	3
TMEM200C	2
L3MBTL4	2
APCDD1	2
TUBB6	1
CABLES1	2
LAMA3	2
OSBPL1A	3
DSG1	2
TTR	2
KATNAL2	2
ALPK2	2
ZCCHC2	3
SERPINB7	3
SERPINB2	2
CDH19	2
PTGR3	2
TSHZ1	2
ZNF516	2
MBP	2
NFATC1	2
gene:ENSG00000267127	2
PARD6G	3
SHC2	2
GZMM	2
FSTL3	1
MED16	1
PLK5	2
gene:ENSG00000267059	2
ATP8B3	2
AMH	2
JSRP1	3
gene:ENSG00000273734	2
LINGO3	2
gene:ENSG00000267001	3
ZNF77	3
TEKTIP1	2
GIPC3	2
ATCAY	2
NMRK2	3
CREB3L3	3
ANKRD24	3
STAP2	3
gene:ENSG00000267385	2
PTPRS	3
FUT6	2
CD70	2
C3	2
gene:ENSG00000268614	2
ZNF559	2
ZNF121	3
OLFM2	2
SHFL	3
ICAM1	3
gene:ENSG00000267303	2
SLC44A2	1
TMED1	1
ZNF439	2
ZNF563	2
NFIX	2
PALM3	1
ADGRE5	1
PKN1	1
TECR	1
ADGRE2	2
EPHX3	2
HSH2D	3
ABHD8	3
CCDC194	2
BST2	1
UNC13A	2
B3GNT3	3
KCNN1	2
IL12RB1	2
TMEM59L	3
COMP	2
GMIP	3
ZNF682	2
ZNF90	3
ZNF493	2
ZNF208	3
ZNF730	2
ZNF681	3
ZNF726	2
NUDT19	3
LRP3	2
HPN	2
DMKN	2
SBSN	2
UPK1A	2
SYNE4	3
SPRED3	2
ECH1	1
IFNL3	2
IFNL2	2
IFNL1	2
DLL3	2
SERTAD1	3
CYP2F1	2
AXL	1
TGFB1	1
BCKDHA	1
CNFN	2
CEACAM1	3
PSG4	3
PSG9	3
LYPD3	1
ZNF575	2
ZNF112	2
ZNF285	2
BCAM	1
TRAPPC6A	1
IGFL3	2
PNMA8C	2
DACT3	2
C5AR1	2
MEIS3	3
ODAD1	2
SULT2B1	2
DBP	2
RASIP1	2
IZUMO1	2
FUT1	3
PLEKHA4	3
TULP2	2
LHB	3
gene:ENSG00000268655	3
CGB7	1
HRC	2
GFY	2
SLC17A7	2
PRRG2	3
RRAS	1
SCAF1	1
ATF5	1
KCNC3	3
NAPSA	2
SMIM47	2
ETFB	3
SIGLEC6	1
ZNF175	3
SIGLEC5_1	1
SIGLEC14	3
ZNF577	2
ZNF83	3
gene:ENSG00000269825	3
ZNF600	3
NLRP12	2
MBOAT7	1
KMT5C	3
TMEM238	2
ZNF628	3
ZNF667	2
gene:ENSG00000268750	2
ZNF837	2
RBCK1	3
ANGPT4	3
SIRPB2	2
LZTS3	3
ADAM33	2
AP5S1	3
CST1	3
CST5	2
ACSS1	3
ENTPD6	1
REM1	2
XKR7	2
gene:ENSG00000285382	3
DYNLRB1	1
CPNE1	1
SAMHD1	1
VSTM2L	2
TGM2	1
LBP	2
MYBL2	1
HNF4A	2
PABPC1L	3
PI3	2
SLPI	3
PCIF1	3
ZNF334	2
SLC13A3	3
ZNFX1	3
PEDS1-UBE2V1	1
MOCS3	3
NFATC2	3
ATP9A	3
DOK5	2
PPP1R3D	3
LAMA5	1
GATA5	2
SLCO4A1	3
OGFR	1
HELZ2	1
ARFRP1	3
RGS19	3
CYYR1	2
PAXBP1	3
IFNAR2-IL10RB	2
KCNJ6	2
BACE2	3
MX2	2
MX1	3
TFF2	2
PDE9A	2
SIK1	3
PWP2	3
GATD3	3
PFKL	1
TRPM2	2
COL6A1	3
COL6A2	2
BID	3
USP18	3
COMT	3
gene:ENSG00000291240	2
P2RX6	2
SLC7A4	1
ZNF280A	2
PRAME	2
GNAZ	2
DERL3	2
SUSD2	3
PIWIL3	3
MYO18B	2
GAS2L1	3
NF2	3
PLA2G3	2
SLC5A4	2
APOL6	3
APOL3	2
APOL2	3
APOL1	3
CYTH4	2
ELFN2_2	2
MFNG	2
FAM227A	2
APOBEC3B	3
CACNA1I	2
FAM83F	3
CSDC2	2
gene:ENSG00000289517	3
PNPLA3	3
PLXNB2	1
TYMP	1
ODF3B	3
KLHDC7B	2
ZBED1_1	3
XG	2
VCX3A	3
VCX	3
VCX2	2
FAM9B	2
GPR143	3
SHROOM2	3
FAM9C	2
GPM6B	2
SCML1	3
MAP7D2	3
DDX53	2
PTCHD1	2
SAT1	1
IL1RAPL1	2
MAOA	3
MAOB	2
SYN1	2
ZNF630	2
SSX4B	2
KCND1	2
GAGE12J	2
GAGE12F	2
GAGE12G	2
GAGE1	2
DGKK	2
EZHIP	2
XAGE1A	3
XAGE1B	3
XAGE3	1
TRO	3
PAGE2	2
PAGE5	2
SPIN2A	2
ZC3H12B	2
MSN	3
IL2RG	2
OGT	1
GCNA	2
CXorf49	2
NHSL2	2
SH3BGRL	3
ZNF711	3
XKRX	2
RPL36A-HNRNPH2	1
ARMCX1	3
TCEAL5	3
NRK	3
RNF128	1
TSC22D3	2
IRS4	2
GUCY2F	2
ACSL4	1
HTR2C	2
LUZP4	2
RHOXF2	2
GLUD2	2
TEX13C	2
CCDC160	2
ZNF449	2
INTS6L	2
CT45A1	2
FHL1	3
MAGEC2	3
FMR1NB	2
MAGEA9	2
CD99L2	3
PASD1	2
GABRE	3
MAGEA10	3
GABRA3	2
GABRQ	2
MAGEA3	3
TREX2	2
DUSP9	1
ABCD1	1
TMEM187	3
CTAG1A	2
CTAG2	2
F8A1	3
CLIC2	2
IL3RA_2	2
ZBED1_2	3
TSPY2	2
HSFY2	2
DAZ4	2
MT-ND1	1
MT-CO1	1
MT-CO2	1
MT-ATP8	1
MT-ATP6	1
MT-CO3	1
MT-ND4L	1
MT-ND4	1

## Sheet: Table S8
Table S8: Gene ontology (GO) analysis of biological processes of genes identified in cluster 1 with significantly higher relative expression levels in T1 and T2 hTSCs from term CTBs cultured in TUA medium; first-trimester hTSCs (CT29, CT30) were used as the control group. The genes were filtered based on a false discovery rate (FDR) p-value≤0.05 (based on ANOVA p-values) and |log2-fold change (FC…
ID	Description	GeneRatio	BgRatio	pvalue	p.adjust	qvalue	geneID	Count
GO:0050792	regulation of viral process	13/177	168/18870	6.7e-09	1.07e-05	8.92e-06	ISG15/ADAR/TRIM58/EIF2AK2/STAT1/PLSCR1/LY6E/IFITM1/IFITM3/TRIM21/FURIN/BST2/AXL	13
GO:1903900	regulation of viral life cycle	12/177	143/18870	1.04e-08	1.07e-05	8.92e-06	ISG15/ADAR/TRIM58/EIF2AK2/PLSCR1/LY6E/IFITM1/IFITM3/TRIM21/FURIN/BST2/AXL	12
GO:0035455	response to interferon-alpha	6/177	18/18870	1.06e-08	1.07e-05	8.92e-06	ADAR/EIF2AK2/IFITM1/IFITM3/BST2/AXL	6
GO:0019885	antigen processing and presentation of endogenous peptide antigen via MHC class I	6/177	23/18870	5.53e-08	4.19e-05	3.5e-05	HLA-G/HLA-E/HLA-C/HLA-B/TAP1/B2M	6
GO:0051896	regulation of phosphatidylinositol 3-kinase/protein kinase B signal transduction	14/177	248/18870	9.53e-08	4.3e-05	3.59e-05	EPHA2/PINK1/LIN28A/F3/PHLDA3/FN1/GPX1/HLA-G/IGF2/NHERF1/AXL/TGFB1/RRAS/CPNE1	14
GO:0002483	antigen processing and presentation of endogenous peptide antigen	6/177	25/18870	9.56e-08	4.3e-05	3.59e-05	HLA-G/HLA-E/HLA-C/HLA-B/TAP1/B2M	6
GO:0051607	defense response to virus	16/177	334/18870	1.09e-07	4.3e-05	3.59e-05	ISG15/IFI6/ADAR/EIF2AK2/STAT1/MYD88/PLSCR1/HERC5/DDIT4/IFITM1/IFITM3/IRF7/TRIM21/UNC93B1/BST2/SAMHD1	16
GO:0140546	defense response to symbiont	16/177	335/18870	1.14e-07	4.3e-05	3.59e-05	ISG15/IFI6/ADAR/EIF2AK2/STAT1/MYD88/PLSCR1/HERC5/DDIT4/IFITM1/IFITM3/IRF7/TRIM21/UNC93B1/BST2/SAMHD1	16
GO:0045824	negative regulation of innate immune response	9/177	91/18870	1.86e-07	6.25e-05	5.22e-05	ISG15/ADAR/SERPINB9/HLA-G/HLA-E/HLA-B/TRIM21/TGFB1/SAMHD1	9
GO:0048525	negative regulation of viral process	9/177	93/18870	2.24e-07	6.79e-05	5.68e-05	ISG15/EIF2AK2/STAT1/PLSCR1/LY6E/IFITM1/IFITM3/TRIM21/BST2	9
GO:0019883	antigen processing and presentation of endogenous antigen	6/177	32/18870	4.63e-07	0.000127425	0.000106526	HLA-G/HLA-E/HLA-C/HLA-B/TAP1/B2M	6
GO:0002428	antigen processing and presentation of peptide antigen via MHC class Ib	5/177	18/18870	5.33e-07	0.000128271	0.000107232	HLA-G/HLA-E/HLA-C/HLA-B/B2M	5
GO:0050777	negative regulation of immune response	12/177	205/18870	5.51e-07	0.000128271	0.000107232	ISG15/ADAR/GPX1/SERPINB9/HLA-G/HLA-E/HLA-B/TRIM21/ARG2/FURIN/TGFB1/SAMHD1	12
GO:0043491	phosphatidylinositol 3-kinase/protein kinase B signal transduction	14/177	290/18870	6.4e-07	0.000131684	0.000110086	EPHA2/PINK1/LIN28A/F3/PHLDA3/FN1/GPX1/HLA-G/IGF2/NHERF1/AXL/TGFB1/RRAS/CPNE1	14
GO:0035456	response to interferon-beta	6/177	34/18870	6.77e-07	0.000131684	0.000110086	PNPT1/STAT1/PLSCR1/IFITM1/IFITM3/BST2	6
GO:0016032	viral process	17/177	432/18870	6.96e-07	0.000131684	0.000110086	ISG15/EPHA2/ADAR/TRIM58/EIF2AK2/DPP4/STAT1/PLSCR1/MGAT1/LY6E/IFITM1/IFITM3/IRF7/TRIM21/FURIN/BST2/AXL	17
GO:0045953	negative regulation of natural killer cell mediated cytotoxicity	5/177	20/18870	9.49e-07	0.000160816	0.00013444	SERPINB9/HLA-G/HLA-E/HLA-B/TGFB1	5
GO:0002474	antigen processing and presentation of peptide antigen via MHC class I	6/177	36/18870	9.65e-07	0.000160816	0.00013444	HLA-G/HLA-E/HLA-C/HLA-B/TAP1/B2M	6
GO:0060337	type I interferon-mediated signaling pathway	8/177	82/18870	1.01e-06	0.000160816	0.00013444	ISG15/ADAR/STAT1/MYD88/IFITM1/IFITM3/IRF7/SAMHD1	8
GO:0071357	cellular response to type I interferon	8/177	83/18870	1.11e-06	0.00016773	0.00014022	ISG15/ADAR/STAT1/MYD88/IFITM1/IFITM3/IRF7/SAMHD1	8
GO:0002716	negative regulation of natural killer cell mediated immunity	5/177	21/18870	1.24e-06	0.000178197	0.00014897	SERPINB9/HLA-G/HLA-E/HLA-B/TGFB1	5
GO:0002832	negative regulation of response to biotic stimulus	10/177	150/18870	1.54e-06	0.000212131	0.000177338	ISG15/ADAR/SERPINB9/HLA-G/HLA-E/HLA-B/TRIM21/ARG2/TGFB1/SAMHD1	10
GO:0034340	response to type I interferon	8/177	89/18870	1.89e-06	0.000248977	0.000208141	ISG15/ADAR/STAT1/MYD88/IFITM1/IFITM3/IRF7/SAMHD1	8
GO:0019058	viral life cycle	14/177	321/18870	2.13e-06	0.000266481	0.000222774	ISG15/EPHA2/ADAR/TRIM58/EIF2AK2/DPP4/PLSCR1/LY6E/IFITM1/IFITM3/TRIM21/FURIN/BST2/AXL	14
GO:0046718	viral entry into host cell	10/177	156/18870	2.2e-06	0.000266481	0.000222774	EPHA2/TRIM58/DPP4/PLSCR1/LY6E/IFITM1/IFITM3/TRIM21/FURIN/AXL	10
GO:0002475	antigen processing and presentation via MHC class Ib	5/177	25/18870	3.13e-06	0.00036453	0.000304742	HLA-G/HLA-E/HLA-C/HLA-B/B2M	5
GO:0044409	entry into host	10/177	163/18870	3.27e-06	0.000366439	0.000306337	EPHA2/TRIM58/DPP4/PLSCR1/LY6E/IFITM1/IFITM3/TRIM21/FURIN/AXL	10
GO:0009615	response to virus	16/177	436/18870	3.69e-06	0.00039921	0.000333734	ISG15/IFI6/ADAR/EIF2AK2/STAT1/MYD88/PLSCR1/HERC5/DDIT4/IFITM1/IFITM3/IRF7/TRIM21/UNC93B1/BST2/SAMHD1	16
GO:0001911	negative regulation of leukocyte mediated cytotoxicity	5/177	26/18870	3.85e-06	0.000401571	0.000335708	SERPINB9/HLA-G/HLA-E/HLA-B/TGFB1	5
GO:0048002	antigen processing and presentation of peptide antigen	7/177	71/18870	4.55e-06	0.000459153	0.000383845	HLA-G/HLA-E/HLA-C/HLA-B/TAP1/UNC93B1/B2M	7
GO:0046596	regulation of viral entry into host cell	6/177	49/18870	6.26e-06	0.000611423	0.00051114	TRIM58/LY6E/IFITM1/IFITM3/TRIM21/FURIN	6
GO:0031342	negative regulation of cell killing	5/177	29/18870	6.79e-06	0.000642201	0.00053687	SERPINB9/HLA-G/HLA-E/HLA-B/TGFB1	5
GO:0140888	interferon-mediated signaling pathway	8/177	107/18870	7.57e-06	0.000694051	0.000580216	ISG15/ADAR/STAT1/MYD88/IFITM1/IFITM3/IRF7/SAMHD1	8
GO:0031348	negative regulation of defense response	13/177	321/18870	1.1e-05	0.000967892	0.000809143	ISG15/ADAR/GPX1/SERPINB9/HLA-G/HLA-E/HLA-B/KLF4/TRIM21/ARG2/FURIN/TGFB1/SAMHD1	13
GO:0044403	biological process involved in symbiotic interaction	13/177	322/18870	1.14e-05	0.000967892	0.000809143	EPHA2/TRIM58/DPP4/FN1/MYD88/GPX1/PLSCR1/LY6E/IFITM1/IFITM3/TRIM21/FURIN/AXL	13
GO:0044000	movement in host	10/177	188/18870	1.16e-05	0.000967892	0.000809143	EPHA2/TRIM58/DPP4/PLSCR1/LY6E/IFITM1/IFITM3/TRIM21/FURIN/AXL	10
GO:0045088	regulation of innate immune response	15/177	425/18870	1.19e-05	0.000967892	0.000809143	ISG15/ADAR/EIF2AK2/MYD88/PLSCR1/SERPINB9/HLA-G/HLA-E/HLA-B/IRF7/TRIM21/UNC93B1/CYBA/TGFB1/SAMHD1	15
GO:0045071	negative regulation of viral genome replication	6/177	55/18870	1.24e-05	0.000967892	0.000809143	ISG15/EIF2AK2/PLSCR1/IFITM1/IFITM3/BST2	6
GO:0002486	antigen processing and presentation of endogenous peptide antigen via MHC class I via ER pathway, TAP-independent	4/177	16/18870	1.25e-05	0.000967892	0.000809143	HLA-G/HLA-E/HLA-C/HLA-B	4
GO:0019882	antigen processing and presentation	8/177	116/18870	1.37e-05	0.00101666	0.000849914	HLA-G/HLA-E/HLA-C/HLA-B/TAP1/UNC93B1/PSME1/B2M	8
GO:0052372	modulation by symbiont of entry into host	6/177	56/18870	1.38e-05	0.00101666	0.000849914	TRIM58/LY6E/IFITM1/IFITM3/TRIM21/FURIN	6
GO:0045069	regulation of viral genome replication	7/177	85/18870	1.51e-05	0.00109027	0.000911446	ISG15/ADAR/EIF2AK2/PLSCR1/IFITM1/IFITM3/BST2	7
GO:0002476	antigen processing and presentation of endogenous peptide antigen via MHC class Ib	4/177	17/18870	1.62e-05	0.00111367	0.000931012	HLA-G/HLA-E/HLA-C/HLA-B	4
GO:0002484	antigen processing and presentation of endogenous peptide antigen via MHC class I via ER pathway	4/177	17/18870	1.62e-05	0.00111367	0.000931012	HLA-G/HLA-E/HLA-C/HLA-B	4
GO:0002718	regulation of cytokine production involved in immune response	8/177	120/18870	1.76e-05	0.00118332	0.000989237	FZD5/MYD88/HLA-G/HLA-E/B2M/BST2/AXL/TGFB1	8
GO:0001667	ameboidal-type cell migration	16/177	497/18870	1.89e-05	0.00124546	0.00104118	EPHA2/DPP4/FN1/GPX1/AMOTL2/PLEC/KLF4/LRP5/CLN3/ITGA3/NHERF1/ITGB4/PKN1/TGFB1/RRAS/LAMA5	16
GO:0002367	cytokine production involved in immune response	8/177	122/18870	1.98e-05	0.00127785	0.00106827	FZD5/MYD88/HLA-G/HLA-E/B2M/BST2/AXL/TGFB1	8
GO:0051701	biological process involved in interaction with host	10/177	211/18870	3.13e-05	0.00197546	0.00165146	EPHA2/TRIM58/DPP4/PLSCR1/LY6E/IFITM1/IFITM3/TRIM21/FURIN/AXL	10
GO:0043903	regulation of biological process involved in symbiotic interaction	6/177	65/18870	3.27e-05	0.00201834	0.0016873	TRIM58/LY6E/IFITM1/IFITM3/TRIM21/FURIN	6
GO:0001910	regulation of leukocyte mediated cytotoxicity	7/177	96/18870	3.35e-05	0.00202133	0.0016898	SERPINB9/HLA-G/HLA-E/HLA-C/HLA-B/B2M/TGFB1	7
GO:0001916	positive regulation of T cell mediated cytotoxicity	5/177	40/18870	3.46e-05	0.00202133	0.0016898	HLA-G/HLA-E/HLA-C/HLA-B/B2M	5
GO:0051897	positive regulation of phosphatidylinositol 3-kinase/protein kinase B signal transduction	9/177	171/18870	3.47e-05	0.00202133	0.0016898	PINK1/LIN28A/F3/FN1/GPX1/IGF2/AXL/TGFB1/CPNE1	9
GO:0002704	negative regulation of leukocyte mediated immunity	6/177	69/18870	4.6e-05	0.00257699	0.00215432	SERPINB9/HLA-G/HLA-E/HLA-B/BST2/TGFB1	6
GO:0002711	positive regulation of T cell mediated immunity	6/177	69/18870	4.6e-05	0.00257699	0.00215432	FZD5/HLA-G/HLA-E/HLA-C/HLA-B/B2M	6
GO:0001909	leukocyte mediated cytotoxicity	8/177	140/18870	5.33e-05	0.00293537	0.00245392	MYD88/SERPINB9/HLA-G/HLA-E/HLA-C/HLA-B/B2M/TGFB1	8
GO:0060759	regulation of response to cytokine stimulus	9/177	183/18870	5.89e-05	0.00318497	0.00266258	ISG15/ADAR/KLF4/AGPAT2/IRF7/PALM3/AXL/CPNE1/SAMHD1	9
GO:0002700	regulation of production of molecular mediator of immune response	9/177	191/18870	8.19e-05	0.00435118	0.00363752	FZD5/MYD88/HLA-G/HLA-E/B2M/PKN1/BST2/AXL/TGFB1	9
GO:0031341	regulation of cell killing	7/177	111/18870	8.49e-05	0.00442924	0.00370277	SERPINB9/HLA-G/HLA-E/HLA-C/HLA-B/B2M/TGFB1	7
GO:0042269	regulation of natural killer cell mediated cytotoxicity	5/177	49/18870	9.37e-05	0.00480613	0.00401785	SERPINB9/HLA-G/HLA-E/HLA-B/TGFB1	5
GO:0001914	regulation of T cell mediated cytotoxicity	5/177	50/18870	0.000103302	0.00521157	0.00435679	HLA-G/HLA-E/HLA-C/HLA-B/B2M	5
GO:0060669	embryonic placenta morphogenesis	4/177	27/18870	0.000110936	0.00550495	0.00460206	CCN1/FZD5/IGF2/ST14	4
GO:1903901	negative regulation of viral life cycle	4/177	28/18870	0.000128481	0.00627279	0.00524396	LY6E/IFITM1/IFITM3/BST2	4
GO:0002715	regulation of natural killer cell mediated immunity	5/177	53/18870	0.000136775	0.00657171	0.00549385	SERPINB9/HLA-G/HLA-E/HLA-B/TGFB1	5
GO:0002819	regulation of adaptive immune response	9/177	208/18870	0.000156573	0.00740543	0.00619082	FZD5/HLA-G/HLA-E/HLA-C/HLA-B/IRF7/B2M/PKN1/TGFB1	9
GO:0002824	positive regulation of adaptive immune response based on somatic recombination of immune receptors built from immunoglobulin superfamily domains	7/177	124/18870	0.000169875	0.00791097	0.00661345	FZD5/HLA-G/HLA-E/HLA-C/HLA-B/B2M/TGFB1	7
GO:0002698	negative regulation of immune effector process	7/177	125/18870	0.000178549	0.0081889	0.0068458	SERPINB9/HLA-G/HLA-E/HLA-B/BST2/AXL/TGFB1	7
GO:0032102	negative regulation of response to external stimulus	14/177	481/18870	0.000184063	0.00831578	0.00695187	ISG15/ADAR/DPP4/GPX1/SERPINB9/HLA-G/HLA-E/HLA-B/KLF4/TRIM21/ARG2/FURIN/TGFB1/SAMHD1	14
GO:0045785	positive regulation of cell adhesion	14/177	482/18870	0.000188038	0.00837044	0.00699756	PTPRU/CCN1/DPP4/FN1/HLA-G/HLA-E/IGF2/B2M/PIEZO1/FLOT2/ITGA3/FSTL3/RRAS/TGM2	14
GO:0002449	lymphocyte mediated immunity	12/177	368/18870	0.000191107	0.00837867	0.00700444	FZD5/MYD88/SERPINB9/HLA-G/HLA-E/HLA-C/HLA-B/IRF7/UNC93B1/TCIRG1/B2M/TGFB1	12
GO:0002064	epithelial cell development	9/177	214/18870	0.000193758	0.00837867	0.00700444	EPHA2/ADAMTSL4/FZD5/MYD88/GPX1/PLOD3/PLEC/ST14/FNDC3A	9
GO:0002707	negative regulation of lymphocyte mediated immunity	5/177	58/18870	0.000210295	0.00887231	0.00741711	SERPINB9/HLA-G/HLA-E/HLA-B/TGFB1	5
GO:0001959	regulation of cytokine-mediated signaling pathway	8/177	171/18870	0.000214589	0.00887231	0.00741711	ISG15/ADAR/AGPAT2/IRF7/PALM3/AXL/CPNE1/SAMHD1	8
GO:0002456	T cell mediated immunity	7/177	129/18870	0.000216898	0.00887231	0.00741711	FZD5/HLA-G/HLA-E/HLA-C/HLA-B/UNC93B1/B2M	7
GO:0002708	positive regulation of lymphocyte mediated immunity	7/177	129/18870	0.000216898	0.00887231	0.00741711	FZD5/HLA-G/HLA-E/HLA-C/HLA-B/B2M/TGFB1	7
GO:0002821	positive regulation of adaptive immune response	7/177	130/18870	0.000227454	0.00918006	0.00767439	FZD5/HLA-G/HLA-E/HLA-C/HLA-B/B2M/TGFB1	7
GO:0019079	viral genome replication	7/177	131/18870	0.000238421	0.00949606	0.00793857	ISG15/ADAR/EIF2AK2/PLSCR1/IFITM1/IFITM3/BST2	7
GO:0001913	T cell mediated cytotoxicity	5/177	60/18870	0.000246897	0.00970595	0.00811403	HLA-G/HLA-E/HLA-C/HLA-B/B2M	5
GO:0002460	adaptive immune response based on somatic recombination of immune receptors built from immunoglobulin superfamily domains	12/177	380/18870	0.000256409	0.00995065	0.00831859	FZD5/MYD88/HLA-G/HLA-E/HLA-C/HLA-B/IRF7/UNC93B1/TCIRG1/B2M/PKN1/TGFB1	12
GO:0001819	positive regulation of cytokine production	14/177	499/18870	0.000267902	0.0102651	0.00858143	ISG15/F3/EIF2AK2/STAT1/FZD5/MYD88/HLA-G/HLA-E/AGPAT2/IRF7/UNC93B1/B2M/CYBA/TGFB1	14
GO:0008544	epidermis development	12/177	385/18870	0.000288754	0.0109257	0.00913375	EPHA2/CRABP2/LAMC2/PLOD3/PLEC/KLF4/AGPAT2/ST14/FLOT2/KRT17/NHERF1/LAMA5	12
GO:0002697	regulation of immune effector process	12/177	389/18870	0.000317069	0.011849	0.00990556	FZD5/MYD88/SERPINB9/HLA-G/HLA-E/HLA-C/HLA-B/B2M/PKN1/BST2/AXL/TGFB1	12
GO:0002709	regulation of T cell mediated immunity	6/177	99/18870	0.000340849	0.0124866	0.0104386	FZD5/HLA-G/HLA-E/HLA-C/HLA-B/B2M	6
GO:0043467	regulation of generation of precursor metabolites and energy	7/177	139/18870	0.000342381	0.0124866	0.0104386	PINK1/PNPT1/PRELID1/DDIT4/IGF2/OGT/ABCD1	7
GO:0072593	reactive oxygen species metabolic process	9/177	234/18870	0.000374703	0.0135027	0.011288	PINK1/IFI6/CCN1/GPX1/DDIT4/ARG2/CYBA/TGFB1/ABCD1	9
GO:0010934	macrophage cytokine production	4/177	37/18870	0.000388058	0.0136587	0.0114185	MYD88/HLA-G/AXL/TGFB1	4
GO:0010935	regulation of macrophage cytokine production	4/177	37/18870	0.000388058	0.0136587	0.0114185	MYD88/HLA-G/AXL/TGFB1	4
GO:0002706	regulation of lymphocyte mediated immunity	8/177	188/18870	0.00040659	0.0141465	0.0118263	FZD5/SERPINB9/HLA-G/HLA-E/HLA-C/HLA-B/B2M/TGFB1	8
GO:0032642	regulation of chemokine production	6/177	104/18870	0.000444126	0.0152769	0.0127713	EPHA2/EIF2AK2/MYD88/KLF4/ARG2/TGFB1	6
GO:0032602	chemokine production	6/177	105/18870	0.000467429	0.0157567	0.0131724	EPHA2/EIF2AK2/MYD88/KLF4/ARG2/TGFB1	6
GO:0002443	leukocyte mediated immunity	13/177	466/18870	0.000468486	0.0157567	0.0131724	FZD5/MYD88/SERPINB9/HLA-G/HLA-E/HLA-C/HLA-B/IRF7/UNC93B1/TCIRG1/B2M/BST2/TGFB1	13
GO:0001912	positive regulation of leukocyte mediated cytotoxicity	5/177	69/18870	0.000474709	0.0157906	0.0132007	HLA-G/HLA-E/HLA-C/HLA-B/B2M	5
GO:0002822	regulation of adaptive immune response based on somatic recombination of immune receptors built from immunoglobulin superfamily domains	8/177	193/18870	0.000484089	0.0159276	0.0133152	FZD5/HLA-G/HLA-E/HLA-C/HLA-B/B2M/PKN1/TGFB1	8
GO:0070206	protein trimerization	3/177	17/18870	0.000500843	0.0163016	0.0136279	PNPT1/HLA-G/COL1A2	3
GO:0051092	positive regulation of NF-kappaB transcription factor activity	7/177	150/18870	0.000541591	0.0174404	0.0145799	TRIM58/EIF2AK2/MYD88/TRIM21/RPS6KA4/FLOT2/TGFB1	7
GO:0002705	positive regulation of leukocyte mediated immunity	7/177	151/18870	0.0005635	0.0179549	0.01501	FZD5/HLA-G/HLA-E/HLA-C/HLA-B/B2M/TGFB1	7
GO:0002703	regulation of leukocyte mediated immunity	9/177	249/18870	0.000587246	0.0183894	0.0153732	FZD5/SERPINB9/HLA-G/HLA-E/HLA-C/HLA-B/B2M/BST2/TGFB1	9
GO:0002520	immune system development	8/177	199/18870	0.000592478	0.0183894	0.0153732	ADAR/HLA-G/HLA-E/HLA-B/LRP5/PKN1/TGFB1/SAMHD1	8
GO:0010038	response to metal ion	11/177	359/18870	0.000595361	0.0183894	0.0153732	S100A16/PLSCR1/TCIRG1/TUBA1A/FOS/B2M/MT2A/MT1E/HSD17B1/ENTPD6/CPNE1	11
GO:0097254	renal tubular secretion	3/177	19/18870	0.000703924	0.0213078	0.017813	NPPB/CLN3/NHERF1	3
GO:2000774	positive regulation of cellular senescence	3/177	19/18870	0.000703924	0.0213078	0.017813	HLA-G/ARG2/B2M	3
GO:0031343	positive regulation of cell killing	5/177	76/18870	0.000740294	0.0219693	0.018366	HLA-G/HLA-E/HLA-C/HLA-B/B2M	5
GO:0042267	natural killer cell mediated cytotoxicity	5/177	76/18870	0.000740294	0.0219693	0.018366	SERPINB9/HLA-G/HLA-E/HLA-B/TGFB1	5
GO:0052547	regulation of peptidase activity	10/177	312/18870	0.000747701	0.0219737	0.0183697	PINK1/IFI6/F3/GPX1/PRELID1/SERPINB9/KLF4/PSME1/PSME2/FURIN	10
GO:0060338	regulation of type I interferon-mediated signaling pathway	4/177	44/18870	0.000757943	0.0220605	0.0184423	ISG15/ADAR/IRF7/SAMHD1	4
GO:0030099	myeloid cell differentiation	12/177	430/18870	0.000770734	0.0222191	0.0185749	ISG15/EPHA2/ADAR/TRIM58/STAT1/MYD88/IRF7/TCIRG1/FOS/B2M/FSTL3/TGFB1	12
GO:0002440	production of molecular mediator of immune response	10/177	314/18870	0.000785128	0.0224206	0.0187433	FZD5/MYD88/HLA-G/HLA-E/B2M/PKN1/BST2/AXL/TGFB1/SAMHD1	10
GO:0072567	chemokine (C-X-C motif) ligand 2 production	3/177	20/18870	0.000822457	0.0230516	0.0192708	MYD88/KLF4/TGFB1	3
GO:2000341	regulation of chemokine (C-X-C motif) ligand 2 production	3/177	20/18870	0.000822457	0.0230516	0.0192708	MYD88/KLF4/TGFB1	3
GO:0043588	skin development	10/177	317/18870	0.000844152	0.0234426	0.0195977	EPHA2/MYD88/COL1A2/PLEC/KLF4/ST14/KRT17/ITGA3/ITGB4/LAMA5	10
GO:0002228	natural killer cell mediated immunity	5/177	79/18870	0.000882932	0.0242967	0.0203117	SERPINB9/HLA-G/HLA-E/HLA-B/TGFB1	5
GO:0035272	exocrine system development	4/177	46/18870	0.000897946	0.0244872	0.0204709	IGF2/TGFB1/TGM2/LAMA5	4
GO:0043122	regulation of canonical NF-kappaB signal transduction	9/177	265/18870	0.000913855	0.0246986	0.0206476	PINK1/CTH/TRIM58/STAT1/MYD88/TRIM21/SLC44A2/BST2/CPNE1	9
GO:0001818	negative regulation of cytokine production	11/177	381/18870	0.000968455	0.0259426	0.0216876	EPHA2/FN1/KLF4/RPS6KA4/ARG2/FURIN/BST2/AXL/TGFB1/RNF128/ABCD1	11
GO:0002720	positive regulation of cytokine production involved in immune response	5/177	81/18870	0.000988772	0.0262545	0.0219484	FZD5/MYD88/HLA-G/HLA-E/B2M	5
GO:0022612	gland morphogenesis	6/177	122/18870	0.00103016	0.0271156	0.0226682	EPHA2/LRP5/NHERF1/TGFB1/TGM2/LAMA5	6
GO:0060339	negative regulation of type I interferon-mediated signaling pathway	3/177	22/18870	0.00109584	0.0283512	0.0237012	ISG15/ADAR/SAMHD1	3
GO:0060713	labyrinthine layer morphogenesis	3/177	22/18870	0.00109584	0.0283512	0.0237012	CCN1/FZD5/ST14	3
GO:0019884	antigen processing and presentation of exogenous antigen	4/177	49/18870	0.0011407	0.029016	0.024257	HLA-E/UNC93B1/PSME1/B2M	4
GO:0043457	regulation of cellular respiration	4/177	49/18870	0.0011407	0.029016	0.024257	PINK1/PNPT1/PRELID1/ABCD1	4
GO:0061082	myeloid leukocyte cytokine production	4/177	50/18870	0.00123091	0.0309803	0.025899	MYD88/HLA-G/AXL/TGFB1	4
GO:0001906	cell killing	8/177	223/18870	0.00123839	0.0309803	0.025899	MYD88/SERPINB9/HLA-G/HLA-E/HLA-C/HLA-B/B2M/TGFB1	8
GO:0046597	negative regulation of viral entry into host cell	3/177	23/18870	0.00125157	0.0310532	0.02596	LY6E/IFITM1/IFITM3	3
GO:1901292	nucleoside phosphate catabolic process	5/177	87/18870	0.00136309	0.0335453	0.0280434	CNP/ENTPD6/SAMHD1/TYMP/ABCD1	5
GO:0007039	protein catabolic process in the vacuole	3/177	24/18870	0.00142055	0.0339212	0.0283576	TCIRG1/CLN3/RNF128	3
GO:0060706	cell differentiation involved in embryonic placenta development	3/177	24/18870	0.00142055	0.0339212	0.0283576	FZD5/ST14/SOX15	3
GO:1903902	positive regulation of viral life cycle	3/177	24/18870	0.00142055	0.0339212	0.0283576	TRIM21/FURIN/AXL	3
GO:0001892	embryonic placenta development	5/177	88/18870	0.00143439	0.0339212	0.0283576	CCN1/FZD5/IGF2/ST14/SOX15	5
GO:0033627	cell adhesion mediated by integrin	5/177	88/18870	0.00143439	0.0339212	0.0283576	EPHA2/DPP4/PIEZO1/ITGA3/ITGB4	5
GO:0052548	regulation of endopeptidase activity	9/177	288/18870	0.00162822	0.0379388	0.0317163	IFI6/F3/GPX1/PRELID1/SERPINB9/KLF4/PSME1/PSME2/FURIN	9
GO:0010761	fibroblast migration	4/177	54/18870	0.00164189	0.0379388	0.0317163	PLEC/CLN3/NHERF1/TGFB1	4
GO:2000772	regulation of cellular senescence	4/177	54/18870	0.00164189	0.0379388	0.0317163	PNPT1/HLA-G/ARG2/B2M	4
GO:0045861	negative regulation of proteolysis	8/177	235/18870	0.00172502	0.0395579	0.0330698	IFI6/GPX1/SERPINB9/KLF4/TRIM21/CHAC1/CLN3/OGT	8
GO:0002702	positive regulation of production of molecular mediator of immune response	6/177	136/18870	0.00179885	0.0406588	0.0339902	FZD5/MYD88/HLA-G/HLA-E/B2M/TGFB1	6
GO:0060561	apoptotic process involved in morphogenesis	3/177	26/18870	0.00179989	0.0406588	0.0339902	CCN1/FZD5/LRP5	3
GO:0001836	release of cytochrome c from mitochondria	4/177	56/18870	0.00187938	0.0418934	0.0350222	PINK1/IFI6/GPX1/PRELID1	4
GO:0032640	tumor necrosis factor production	7/177	186/18870	0.00189606	0.0418934	0.0350222	FZD5/MYD88/HLA-E/ARG2/CYBA/AXL/TGFB1	7
GO:0032680	regulation of tumor necrosis factor production	7/177	186/18870	0.00189606	0.0418934	0.0350222	FZD5/MYD88/HLA-E/ARG2/CYBA/AXL/TGFB1	7
GO:0060761	negative regulation of response to cytokine stimulus	5/177	94/18870	0.00192133	0.0421441	0.0352318	ISG15/ADAR/KLF4/PALM3/SAMHD1	5
GO:0061138	morphogenesis of a branching epithelium	7/177	187/18870	0.00195454	0.042564	0.0355829	EPHA2/FZD5/WNT6/LRP5/ST14/TGM2/LAMA5	7
GO:1903706	regulation of hemopoiesis	11/177	417/18870	0.0019837	0.0428905	0.0358558	ISG15/STAT1/PRELID1/HLA-G/HLA-B/IRF7/FOS/B2M/FSTL3/AXL/TGFB1	11
GO:0034101	erythrocyte homeostasis	6/177	140/18870	0.00208271	0.0447118	0.0373784	ISG15/ADAR/TRIM58/STAT1/B2M/AXL	6
GO:0007249	canonical NF-kappaB signal transduction	9/177	300/18870	0.00214866	0.0458028	0.0382905	PINK1/CTH/TRIM58/STAT1/MYD88/TRIM21/SLC44A2/BST2/CPNE1	9
GO:0071706	tumor necrosis factor superfamily cytokine production	7/177	191/18870	0.00220256	0.0462996	0.0387058	FZD5/MYD88/HLA-E/ARG2/CYBA/AXL/TGFB1	7
GO:1903555	regulation of tumor necrosis factor superfamily cytokine production	7/177	191/18870	0.00220256	0.0462996	0.0387058	FZD5/MYD88/HLA-E/ARG2/CYBA/AXL/TGFB1	7
GO:0051289	protein homotetramerization	4/177	59/18870	0.00227869	0.0475697	0.0397676	CTH/B2M/TK1/SAMHD1	4

## Sheet: Table S9
Table S9: Gene ontology (GO) analysis of biological processes of genes identified in cluster 2 with significantly higher relative expression levels in T1 and T2 hTSCs from term CTBs cultured in TUA medium; first-trimester hTSCs (CT29, CT30) were used as the control group. The genes were filtered based on a false discovery rate (FDR) p-value≤0.05 (based on ANOVA p-values) and |log2-fold change (FC…
ID	Description	GeneRatio	BgRatio	pvalue	p.adjust	qvalue	geneID	Count
GO:0046068	cGMP metabolic process	9/774	17/18870	5.67567e-09	2.64259e-05	2.36884e-05	NPR1/PDE1A/NPPC/PDE10A/NPR2/PDE2A/GUCY2D/PDE9A/GUCY2F	9
GO:0052652	cyclic purine nucleotide metabolic process	11/774	40/18870	4.00398e-07	0.000817995	0.000733259	NPR1/ADCY10/PDE1A/NPPC/PDE10A/NPR2/PDE2A/PTHLH/GUCY2D/PDE9A/GUCY2F	11
GO:0009187	cyclic nucleotide metabolic process	11/774	41/18870	5.27059e-07	0.000817995	0.000733259	NPR1/ADCY10/PDE1A/NPPC/PDE10A/NPR2/PDE2A/PTHLH/GUCY2D/PDE9A/GUCY2F	11
GO:0070098	chemokine-mediated signaling pathway	16/774	91/18870	8.06561e-07	0.000938836	0.000841582	XCL1/GPR75/STK39/GPR35/XCR1/ACKR4/SLIT2/CXCL8/CXCL1/CXCL5/CXCL2/CXCL10/CXCL12/CX3CL1/CCR10/TFF2	16
GO:1990868	response to chemokine	16/774	99/18870	2.57841e-06	0.00200085	0.00179358	XCL1/GPR75/STK39/GPR35/XCR1/ACKR4/SLIT2/CXCL8/CXCL1/CXCL5/CXCL2/CXCL10/CXCL12/CX3CL1/CCR10/TFF2	16
GO:1990869	cellular response to chemokine	16/774	99/18870	2.57841e-06	0.00200085	0.00179358	XCL1/GPR75/STK39/GPR35/XCR1/ACKR4/SLIT2/CXCL8/CXCL1/CXCL5/CXCL2/CXCL10/CXCL12/CX3CL1/CCR10/TFF2	16
GO:0061448	connective tissue development	28/774	285/18870	1.85599e-05	0.0114413	0.0102561	RUNX3/MATN1/CSF1/WNT2B/HMGCS2/MATN3/NPPC/HYAL1/PPARGC1A/SMAD1/ADAMTS12/MEF2C/TGFBI/ID4/SULF1/GDF6/NPR2/ACTA2/DGAT2/WNT5B/PTHLH/ACVRL1/HMGA2/RFLNB/HOXB3/NOG/ZNF516/COMP	28
GO:0002062	chondrocyte differentiation	16/774	116/18870	2.07177e-05	0.0114413	0.0102561	RUNX3/MATN1/WNT2B/NPPC/ADAMTS12/MEF2C/TGFBI/SULF1/GDF6/NPR2/WNT5B/PTHLH/ACVRL1/HMGA2/RFLNB/COMP	16
GO:0097530	granulocyte migration	19/774	156/18870	2.21159e-05	0.0114413	0.0102561	MCOLN2/CSF1/S100A8/S100A7/XCL1/TGFB2/IL1A/SLIT2/CXCL8/CXCL1/CXCL5/CXCL2/CXCL10/PTGER4/CX3CL1/ADGRE2/C5AR1/LBP/XG	19
GO:0014706	striated muscle tissue development	26/774	264/18870	3.50426e-05	0.0125359	0.0112373	TP73/S1PR1/TGFB2/XIRP2/TTN/SCN5A/ADAMTS9/FOXP1/LEF1/SMAD1/ISL1/MEF2C/GATA4/EYA1/DKK1/MYH6/ASB2/DLL4/RPL3L/NDRG4/ZFPM1/MYOCD/NOG/ALPK2/GATA5/MYO18B	26
GO:0003170	heart valve development	12/774	73/18870	3.83473e-05	0.0125359	0.0112373	HEYL/TGFB2/ADAMTS9/SLIT2/MEF2C/GATA4/DKK1/PDE2A/DLL4/ZFPM1/NFATC1/GATA5	12
GO:0003159	morphogenesis of an endothelium	6/774	17/18870	3.91959e-05	0.0125359	0.0112373	FOXP1/CXCL10/ADAMTS12/FGF1/ACVRL1/DLL4	6
GO:0061154	endothelial tube morphogenesis	6/774	17/18870	3.91959e-05	0.0125359	0.0112373	FOXP1/CXCL10/ADAMTS12/FGF1/ACVRL1/DLL4	6
GO:0006958	complement activation, classical pathway	9/774	42/18870	4.13688e-05	0.0125359	0.0112373	MASP2/C4BPB/CR2/C4A/C4B/NCR3LG1/C1S/C1R/C3	9
GO:0006182	cGMP biosynthetic process	5/774	11/18870	4.30787e-05	0.0125359	0.0112373	NPR1/NPPC/NPR2/GUCY2D/GUCY2F	5
GO:0007168	receptor guanylyl cyclase signaling pathway	5/774	11/18870	4.30787e-05	0.0125359	0.0112373	NPR1/NPPC/NPR2/GUCY2D/GUCY2F	5
GO:0050729	positive regulation of inflammatory response	18/774	152/18870	5.25701e-05	0.014398	0.0129065	PLA2G2A/S100A8/AIM2/TNFSF4/AGT/NLRP3/IL15/TLR3/PTGER4/FABP4/NLRP10/PDE2A/CX3CL1/NLRP1/C3/NLRP12/LBP/PLA2G3	18
GO:1905330	regulation of morphogenesis of an epithelium	11/774	65/18870	6.08703e-05	0.0157408	0.0141102	WNT2B/AGT/FOXP1/CXCL10/ADAMTS12/FGF1/ESR1/SULF1/WNT5B/LHX1/NOG	11
GO:0006959	humoral immune response	25/774	258/18870	6.42344e-05	0.0157408	0.0141102	MASP2/S100A7/CFHR4/C4BPB/CR2/CXCL8/CXCL1/CXCL5/CXCL2/CXCL10/MEF2C/H2BC8/CFB/C4A/C4B/HLA-DQB1/BLNK/NCR3LG1/C1S/C1R/KRT6A/LYZ/EVPL/C3/PI3	25
GO:0009612	response to mechanical stimulus	22/774	213/18870	6.78753e-05	0.0158014	0.0141645	DDR2/ACTA1/PJVK/TTN/KIT/CXCL10/TLR3/PTGER4/MAP1B/LHFPL5/LRP11/ASIC3/GATA4/CXCL12/FAS/KCNQ1/ANO3/PDE2A/POSTN/SLITRK6/MPO/HPN	22
GO:0042487	regulation of odontogenesis of dentin-containing tooth	5/774	12/18870	7.13553e-05	0.0158205	0.0141816	CSF1/WNT10A/PRKCB/NGFR/APCDD1	5
GO:0006956	complement activation	11/774	67/18870	8.11198e-05	0.0171679	0.0153895	MASP2/CFHR4/C4BPB/CR2/CFB/C4A/C4B/NCR3LG1/C1S/C1R/C3	11
GO:0098742	cell-cell adhesion via plasma-membrane adhesion molecules	26/774	279/18870	8.85816e-05	0.017932	0.0160744	NTNG1/AMIGO1/MPZ/TGFB2/CLSTN2/PCDH7/GRID2/CDH12/PCDHGA2/PCDHGA3/PCDHGB7/PCDHGC4/CD6/FAT3/MPZL2/ESAM/LRFN5/CLDN9/CX3CL1/CDH13/SDK2/DSG1/CDH19/MBP/GATA5/IL1RAPL1	26
GO:0072132	mesenchyme morphogenesis	10/774	57/18870	9.55346e-05	0.0185337	0.0166138	HEYL/TGFB2/ACTA1/ACTG2/LEF1/ISL1/ACTA2/ACVRL1/NOG/GATA5	10
GO:0007601	visual perception	22/774	219/18870	0.000102494	0.0190886	0.0171112	SIX3/VAX2/CCDC66/CRYGS/CYP4V2/TGFBI/CLIC5/IMPG1/GABRR2/EYA4/CNGB3/LAMC3/SLITRK6/RDH12/GJD2/DLL4/RLBP1/CNGB1/GUCY2D/CRYBA1/TULP2/GUCY2F	22
GO:0003012	muscle system process	36/774	452/18870	0.000119408	0.0208758	0.0187132	UTS2/ADCY10/ACTA1/AGT/ADRA2B/TTN/HDAC4/SCN5A/FOXP1/MYL5/KIT/NMU/PGAM2/GATA4/SULF1/ACTA2/PLCE1/KCNIP2/TNNI2/KCNQ1/MYH6/GATM/CCDC78/CHRNE/MYH3/MYOCD/CACNB1/SSTR2/NFATC1/COMP/HRC/REM1/GATA5/PDE9A/P2RX6/CLIC2	36
GO:0051216	cartilage development	21/774	207/18870	0.000127185	0.0208758	0.0187132	RUNX3/MATN1/WNT2B/MATN3/NPPC/HYAL1/SMAD1/ADAMTS12/MEF2C/TGFBI/SULF1/GDF6/NPR2/WNT5B/PTHLH/ACVRL1/HMGA2/RFLNB/HOXB3/NOG/COMP	21
GO:0071466	cellular response to xenobiotic stimulus	20/774	192/18870	0.000127449	0.0208758	0.0187132	GSTM1/AIM2/CYP1B1/UGT1A10/UGT1A6/UGT1A1/CYP2U1/TLR3/CRHBP/MEF2C/GSTA3/ABCB1/KCNQ1/SLCO2B1/CD69/SLCO1B3/WNK4/PPM1E/CYP2F1/HNF4A	20
GO:0050953	sensory perception of light stimulus	22/774	223/18870	0.000133544	0.0208758	0.0187132	SIX3/VAX2/CCDC66/CRYGS/CYP4V2/TGFBI/CLIC5/IMPG1/GABRR2/EYA4/CNGB3/LAMC3/SLITRK6/RDH12/GJD2/DLL4/RLBP1/CNGB1/GUCY2D/CRYBA1/TULP2/GUCY2F	22
GO:0003209	cardiac atrium morphogenesis	7/774	29/18870	0.000134509	0.0208758	0.0187132	TGFB2/ISL1/GATA4/MYH6/DLL4/ZFPM1/NOG	7
GO:0009190	cyclic nucleotide biosynthetic process	6/774	21/18870	0.000149296	0.022362	0.0200455	NPR1/ADCY10/NPPC/NPR2/GUCY2D/GUCY2F	6
GO:0048608	reproductive structure development	27/774	305/18870	0.000154369	0.022362	0.0200455	WNT2B/TGFB2/CYP1B1/IL1A/INHBB/PTPRN/NPPC/HESX1/TNFSF10/PSAPL1/SLIT2/KIT/TLR3/GDF9/ID4/ESR1/CSMD1/GATA4/GNRH1/SULF1/NPR2/MYOCD/LHX1/NOG/AMH/C3/TSPY2	27
GO:0045229	external encapsulating structure organization	28/774	323/18870	0.000167288	0.022362	0.0200455	MATN1/COL16A1/CTSS/HRNR/DDR2/FMOD/TGFB2/AGT/MATN3/CYP1B1/ANTXR1/FAP/ADAMTS9/ADAMTS12/TGFBI/IMPG1/SMOC2/SULF1/HAS2/SPOCK2/MMP1/MMP17/POSTN/THSD4/VTN/COMP/HPN/GPM6B	28
GO:0010575	positive regulation of vascular endothelial growth factor production	7/774	30/18870	0.000169284	0.022362	0.0200455	CYP1B1/IL1A/ISL1/GATA4/SULF1/C3/C5AR1	7
GO:0003179	heart valve morphogenesis	10/774	61/18870	0.0001721	0.022362	0.0200455	HEYL/TGFB2/ADAMTS9/SLIT2/MEF2C/GATA4/DLL4/ZFPM1/NFATC1/GATA5	10
GO:0009581	detection of external stimulus	16/774	138/18870	0.000172902	0.022362	0.0200455	PJVK/TTN/CCDC66/EPHB1/KIT/LHFPL5/GNGT1/ASIC3/CXCL12/KCNQ1/ANO3/CNGB1/GUCY2D/NGFR/HPN/GUCY2F	16
GO:0060326	cell chemotaxis	28/774	325/18870	0.000185456	0.0228038	0.0204416	S1PR1/CSF1/S100A8/S100A7/XCL1/TGFB2/STK39/XCR1/ACKR4/EPHB1/SLIT2/KIT/CXCL8/CXCL1/CXCL5/CXCL2/CXCL10/LEF1/CCL28/FGF1/SMOC2/CXCL12/CX3CL1/CCR10/ADGRE2/C5AR1/LBP/TRPM2	28
GO:0010038	response to metal ion	30/774	359/18870	0.000189523	0.0228038	0.0204416	HMGCS2/S100A8/SYT2/KCNK3/IL1A/INHBB/STK39/CYBRD1/TTN/SCN5A/HESX1/CPNE4/KCNMB3/KIT/SLC6A3/CRHBP/MEF2C/CD14/HFE/PGAM2/FABP4/ZNF658/KCNIP2/RASAL1/CAPN3/MT1G/CPNE7/MAPT/TRPM2/MAOB	30
GO:0061458	reproductive system development	27/774	309/18870	0.000191012	0.0228038	0.0204416	WNT2B/TGFB2/CYP1B1/IL1A/INHBB/PTPRN/NPPC/HESX1/TNFSF10/PSAPL1/SLIT2/KIT/TLR3/GDF9/ID4/ESR1/CSMD1/GATA4/GNRH1/SULF1/NPR2/MYOCD/LHX1/NOG/AMH/C3/TSPY2	27
GO:0007409	axonogenesis	35/774	448/18870	0.000213865	0.0248428	0.0222693	NTNG1/AMIGO1/TRIM46/ADCY10/DPYSL5/VAX2/POTEI/POTEE/KIF5C/MAP2/EPHB1/SLIT2/UNC5C/ISL1/MAP1B/ARHGEF28/CRPPA/SEMA3E/SEMA3D/NRCAM/NPR2/CXCL12/LGI1/BRSK2/BDNF/KIF5A/PLXNC1/SLITRK6/NRXN3/FOXB1/ISL2/LHX1/MAPT/NGFR/NOG	35
GO:0009582	detection of abiotic stimulus	16/774	141/18870	0.000222069	0.0248428	0.0222693	PJVK/TTN/CCDC66/EPHB1/KIT/LHFPL5/GNGT1/ASIC3/CXCL12/KCNQ1/ANO3/CNGB1/GUCY2D/NGFR/HPN/GUCY2F	16
GO:0048738	cardiac muscle tissue development	23/774	247/18870	0.000224097	0.0248428	0.0222693	TP73/S1PR1/TGFB2/XIRP2/TTN/SCN5A/ADAMTS9/FOXP1/SMAD1/ISL1/MEF2C/GATA4/DKK1/MYH6/ASB2/DLL4/NDRG4/ZFPM1/MYOCD/NOG/ALPK2/GATA5/MYO18B	23
GO:0050910	detection of mechanical stimulus involved in sensory perception of sound	5/774	15/18870	0.000244113	0.0264323	0.0236942	PJVK/KIT/LHFPL5/KCNQ1/HPN	5
GO:0010975	regulation of neuron projection development	35/774	453/18870	0.000263754	0.0273704	0.0245351	NTNG1/AMIGO1/TRIM46/DDR2/ADCY10/DPYSL5/TLX2/MAP2/PTPRG/SLIT2/GRID2/MAP1B/SEMA3E/SEMA3D/NRCAM/STMN2/SDC2/IL15RA/VIM/CXCL12/DKK1/BRSK2/BDNF/FAT3/CAPRIN2/PLXNC1/STX1B/CX3CL1/NDRG4/PMP22/SARM1/MAPT/PLK5/PLA2G3/IL1RAPL1	35
GO:1990266	neutrophil migration	15/774	129/18870	0.000264533	0.0273704	0.0245351	MCOLN2/S100A8/XCL1/TGFB2/IL1A/SLIT2/CXCL8/CXCL1/CXCL5/CXCL2/CXCL10/CX3CL1/C5AR1/LBP/XG	15
GO:0050982	detection of mechanical stimulus	9/774	53/18870	0.000274769	0.0278114	0.0249304	PJVK/TTN/KIT/LHFPL5/ASIC3/CXCL12/KCNQ1/ANO3/HPN	9
GO:0071621	granulocyte chemotaxis	15/774	130/18870	0.000287946	0.0282632	0.0253354	CSF1/S100A8/S100A7/XCL1/TGFB2/SLIT2/CXCL8/CXCL1/CXCL5/CXCL2/CXCL10/CX3CL1/ADGRE2/C5AR1/LBP	15
GO:0006936	muscle contraction	29/774	351/18870	0.000291373	0.0282632	0.0253354	UTS2/ADCY10/ACTA1/ADRA2B/TTN/SCN5A/MYL5/KIT/NMU/PGAM2/GATA4/SULF1/ACTA2/PLCE1/KCNIP2/TNNI2/KCNQ1/MYH6/CCDC78/CHRNE/MYH3/MYOCD/CACNB1/SSTR2/COMP/HRC/REM1/P2RX6/CLIC2	29
GO:0097479	synaptic vesicle localization	9/774	54/18870	0.000317891	0.029719	0.0266404	TRIM46/KIF5C/MAP2/SYN2/DNM1/BRSK2/KIF5A/LIN7A/SYN1	9
GO:0019934	cGMP-mediated signaling	7/774	33/18870	0.000319147	0.029719	0.0266404	NPR1/NPPC/PDE10A/PDE2A/GUCY2D/GUCY2F/HTR2C	7
GO:0010832	negative regulation of myotube differentiation	5/774	16/18870	0.000343131	0.0306988	0.0275187	HDAC4/PLPP7/BDNF/RPL3L/MYOCD	5
GO:0034374	low-density lipoprotein particle remodeling	5/774	16/18870	0.000343131	0.0306988	0.0275187	PLA2G2A/APOA2/AGT/MPO/PLA2G3	5
GO:0030198	extracellular matrix organization	27/774	321/18870	0.000351586	0.0306988	0.0275187	MATN1/COL16A1/CTSS/DDR2/FMOD/TGFB2/AGT/MATN3/CYP1B1/ANTXR1/FAP/ADAMTS9/ADAMTS12/TGFBI/IMPG1/SMOC2/SULF1/HAS2/SPOCK2/MMP1/MMP17/POSTN/THSD4/VTN/COMP/HPN/GPM6B	27
GO:0035265	organ growth	18/774	177/18870	0.000365813	0.0306988	0.0275187	TP73/MATN1/S1PR1/DDR2/MAEL/TGFB2/NPPC/FOXP1/PSAPL1/SMAD1/MEF2C/ESR1/GATA4/NPR2/MYH6/NDRG4/NOG/COMP	18
GO:0002455	humoral immune response mediated by circulating immunoglobulin	9/774	55/18870	0.000366456	0.0306988	0.0275187	MASP2/C4BPB/CR2/C4A/C4B/NCR3LG1/C1S/C1R/C3	9
GO:0043062	extracellular structure organization	27/774	322/18870	0.00036923	0.0306988	0.0275187	MATN1/COL16A1/CTSS/DDR2/FMOD/TGFB2/AGT/MATN3/CYP1B1/ANTXR1/FAP/ADAMTS9/ADAMTS12/TGFBI/IMPG1/SMOC2/SULF1/HAS2/SPOCK2/MMP1/MMP17/POSTN/THSD4/VTN/COMP/HPN/GPM6B	27
GO:0048645	animal organ formation	10/774	67/18870	0.000379377	0.0309891	0.027779	WNT2B/ISL1/MEF2C/FGF1/SOX17/SULF1/EYA1/DKK1/NOG/GATA5	10
GO:0051960	regulation of nervous system development	35/774	466/18870	0.000445434	0.0352722	0.0316184	TP73/HEYL/AMIGO1/TRIM46/BCAN/ADCY10/DPYSL5/TLX2/MAP2/EPHB1/CLSTN2/SLIT2/KIT/GRID2/LEF1/MAP1B/ID4/SEMA3E/SEMA3D/LRRN3/CXCL12/DKK1/BDNF/CAPRIN2/PLXNC1/SLITRK6/DLL4/ACAN/CX3CL1/RNF112/MAPT/HOXB3/NOG/DLL3/IL1RAPL1	35
GO:0050974	detection of mechanical stimulus involved in sensory perception	7/774	35/18870	0.00046779	0.0352722	0.0316184	PJVK/KIT/LHFPL5/ASIC3/CXCL12/KCNQ1/HPN	7
GO:0110110	positive regulation of animal organ morphogenesis	7/774	35/18870	0.00046779	0.0352722	0.0316184	CSF1/WNT2B/FGF1/DKK1/PRKCB/NGFR/GATA5	7
GO:0019932	second-messenger-mediated signaling	26/774	310/18870	0.00046882	0.0352722	0.0316184	GPR3/GBP1/NPR1/AGT/NPPC/XCR1/ACKR4/CXCL8/MCTP1/PDE10A/FFAR4/PLCE1/PDE2A/HOMER2/CDH13/GUCY2D/RASD1/CCR10/MAPT/NFATC1/HRC/REM1/TRPM2/GUCY2F/HTR2C/CLIC2	26
GO:0060485	mesenchyme development	27/774	327/18870	0.00046969	0.0352722	0.0316184	HEYL/TGFB2/ACTA1/AGT/ACTG2/WNT10A/DPPA4/LEF1/ISL1/MEF2C/SEMA3E/SEMA3D/GATA4/HAS2/DKK1/ACTA2/ACVRL1/HMGA2/RFLNB/NOG/AMH/HPN/SPRED3/DLL3/DACT3/GATA5/TSPY2	27
GO:0009410	response to xenobiotic stimulus	33/774	434/18870	0.000518135	0.0382927	0.0343259	TP73/GSTM1/HMGCS2/AIM2/APOA2/KCNK3/CYP1B1/RAB6C/NPPC/UGT1A10/UGT1A6/UGT1A1/CYP2U1/TLR3/SLC6A3/MAP1B/CRHBP/MEF2C/GSTA3/ABCB1/GATA4/KCNQ1/SLCO2B1/CD69/SLCO1B3/GABRG3/PRKCB/WNK4/PPM1E/AMH/CYP2F1/HNF4A/MAOB	33
GO:0001558	regulation of cell growth	32/774	417/18870	0.000535153	0.0389324	0.0348994	S100A8/NPR1/TRIM46/ADCY10/SYT2/TGFB2/AGT/MAP2/HYAL1/FOXP1/SLIT2/IGFBP7/MAP1B/GDF9/SEMA3E/SEMA3D/NRCAM/SOX17/CXCL12/LGI1/PLCE1/BDNF/CAPRIN2/ACVRL1/RASAL1/ESR2/MYOCD/MAPT/UNC13A/HPN/DACT3/HNF4A	32
GO:0003007	heart morphogenesis	23/774	264/18870	0.000578095	0.041406	0.0371168	HEYL/S1PR1/TGFB2/XIRP2/TTN/CCDC39/SLIT2/ISL1/MEF2C/GATA4/SOX17/EYA1/HAS2/DKK1/ACVRL1/MYH6/ASB2/DLL4/NDRG4/ZFPM1/NOG/ALPK2/GATA5	23
GO:0042698	ovulation cycle	10/774	71/18870	0.000609699	0.041406	0.0371168	TGFB2/CYP1B1/PTPRN/NPPC/SLIT2/GDF9/ESR1/HAS2/NPR2/AMH	10
GO:0048002	antigen processing and presentation of peptide antigen	10/774	71/18870	0.000609699	0.041406	0.0371168	CTSS/ERAP2/HFE/HLA-DRB5/HLA-DQB1/HLA-DOB/HLA-DPB1/ULBP2/ULBP1/TAPBPL	10
GO:0045766	positive regulation of angiogenesis	18/774	185/18870	0.000622235	0.041406	0.0371168	CYP1B1/IL1A/HYAL1/CXCL8/SMAD1/APELA/TLR3/ISL1/FGF1/SMOC2/GATA4/RLN2/CELA1/ACVRL1/HMGA2/PRKCB/C3/C5AR1	18
GO:1904018	positive regulation of vasculature development	18/774	185/18870	0.000622235	0.041406	0.0371168	CYP1B1/IL1A/HYAL1/CXCL8/SMAD1/APELA/TLR3/ISL1/FGF1/SMOC2/GATA4/RLN2/CELA1/ACVRL1/HMGA2/PRKCB/C3/C5AR1	18
GO:0042481	regulation of odontogenesis	5/774	18/18870	0.000628621	0.041406	0.0371168	CSF1/WNT10A/PRKCB/NGFR/APCDD1	5
GO:0071805	potassium ion transmembrane transport	20/774	217/18870	0.000639709	0.041406	0.0371168	AMIGO1/KCNK3/KCNK12/DPP10/STK39/KCNMB3/FXYD4/KCNIP2/KCNQ1/KCNH3/KCNK13/SLC9A5/KCNAB3/WNK4/KCNJ16/KCNN1/HPN/SLC17A7/KCNJ6/KCND1	20
GO:0060562	epithelial tube morphogenesis	27/774	334/18870	0.000650442	0.041406	0.0371168	CSF1/WNT2B/TGFB2/AGT/HESX1/FOXP1/CCDC39/SLIT2/CXCL10/LEF1/ADAMTS12/MEF2C/FGF1/ESR1/SEMA3E/CSMD1/GATA4/SOX17/EYA1/ACVRL1/ASB2/DLL4/NDRG4/LHX1/WNK4/NOG/RASIP1	27
GO:0002237	response to molecule of bacterial origin	29/774	369/18870	0.00065752	0.041406	0.0371168	HMGCS2/S100A8/S100A7/TNFSF4/NLRP3/IL1A/UGT1A1/FOXP1/PLSCR4/CXCL8/CXCL1/CXCL5/CXCL2/CXCL10/PTGER4/MEF2C/CD14/C4B/PDCD1LG2/VIM/CD6/GJB2/CX3CL1/CD68/MPO/PPM1E/C5AR1/LBP/MAOB	29
GO:2000027	regulation of animal organ morphogenesis	14/774	126/18870	0.000665652	0.041406	0.0371168	AJAP1/CSF1/WNT2B/AGT/WNT10A/FGF1/SULF1/DKK1/PRKCB/LHX1/NGFR/NOG/APCDD1/GATA5	14
GO:0003230	cardiac atrium development	7/774	37/18870	0.000666979	0.041406	0.0371168	TGFB2/ISL1/GATA4/MYH6/DLL4/ZFPM1/NOG	7
GO:0003231	cardiac ventricle development	14/774	127/18870	0.000720545	0.0439118	0.0393629	HEYL/TGFB2/XIRP2/SCN5A/SLIT2/ISL1/MEF2C/GATA4/PDE2A/MYH6/DLL4/ZFPM1/MYOCD/NOG	14
GO:0035723	interleukin-15-mediated signaling pathway	4/774	11/18870	0.000735635	0.0439118	0.0393629	IL15/IL15RA/STAT5A/IL2RG	4
GO:0071350	cellular response to interleukin-15	4/774	11/18870	0.000735635	0.0439118	0.0393629	IL15/IL15RA/STAT5A/IL2RG	4
GO:0001819	positive regulation of cytokine production	36/774	499/18870	0.000777359	0.045815	0.041069	MCOLN2/AIM2/APOA2/XCL1/TNFSF4/AGT/NLRP3/CYP1B1/IL1A/FOXP1/KIT/IL15/TLR3/PTGER4/ISL1/CD14/LTB/HLA-DPB1/GATA4/SULF1/NLRP10/CD6/POSTN/SPN/CX3CL1/ZFPM1/NLRP1/DHX58/MBP/C3/IL12RB1/IFNL1/C5AR1/NLRP12/LBP/PLA2G3	36
GO:0055008	cardiac muscle tissue morphogenesis	9/774	61/18870	0.000803066	0.0467384	0.0418968	S1PR1/TGFB2/XIRP2/TTN/ISL1/MYH6/DLL4/ZFPM1/NOG	9
GO:0002456	T cell mediated immunity	14/774	129/18870	0.000841876	0.0483923	0.0433793	XCL1/TNFSF4/CR2/NLRP3/SLC22A13/HFE/BTN3A3/ULBP2/ULBP1/KLRD1/SPN/GZMM/CD70/IL12RB1	14

## Sheet: Table S10
Table S10: Gene ontology (GO) analysis of biological processes of genes identified in cluster 3 with significantly higher relative expression levels in T1 and T2 hTSCs from term CTBs cultured in TUA medium; first-trimester hTSCs (CT29, CT30) were used as the control group. The genes were filtered based on a false discovery rate (FDR) p-value≤0.05 (based on ANOVA p-values) and |log2-fold change (F…
ID	Description	GeneRatio	BgRatio	pvalue	p.adjust	qvalue	geneID	Count
GO:0051607	defense response to virus	40/471	334/18870	1.77798e-16	3.96575e-13	3.54504e-13	GBP3/GBP2/MOV10/IFI16/IKBKE/RSAD2/IFIH1/TREX1/PARP9/DTX3L/DDX60/DDX60L/IRF2/IRF1/TRIM38/TRIM56/RIGI/IFIT2/IFIT3/IFIT1/IFIT5/TRIM8/TRIM34/TKFC/OAS1/OAS3/OAS2/OASL/IRF9/IFI27/PML/PYCARD/TRIM25/PTPRS/SHFL/ZNF175/ZNFX1/MX1/USP18/APOBEC3B	40
GO:0140546	defense response to symbiont	40/471	335/18870	1.9735e-16	3.96575e-13	3.54504e-13	GBP3/GBP2/MOV10/IFI16/IKBKE/RSAD2/IFIH1/TREX1/PARP9/DTX3L/DDX60/DDX60L/IRF2/IRF1/TRIM38/TRIM56/RIGI/IFIT2/IFIT3/IFIT1/IFIT5/TRIM8/TRIM34/TKFC/OAS1/OAS3/OAS2/OASL/IRF9/IFI27/PML/PYCARD/TRIM25/PTPRS/SHFL/ZNF175/ZNFX1/MX1/USP18/APOBEC3B	40
GO:0009615	response to virus	45/471	436/18870	6.34155e-16	8.49556e-13	7.59428e-13	GBP3/GBP2/MOV10/IFI16/IKBKE/RSAD2/NMI/IFIH1/TREX1/HYAL3/PARP9/DTX3L/DDX60/DDX60L/IRF2/IRF1/TRIM38/TRIM56/RIGI/IFIT2/IFIT3/IFIT1/IFIT5/TRIM8/TRIM34/TKFC/CREBZF/OAS1/OAS3/OAS2/OASL/IRF9/IFI27/SMAD3/PML/PYCARD/CCL5/TRIM25/PTPRS/SHFL/ZNF175/ZNFX1/MX1/USP18/APOBEC3B	45
GO:0048525	negative regulation of viral process	20/471	93/18870	1.16915e-13	1.1747e-10	1.05008e-10	IFI16/RSAD2/IFIH1/LRRC15/TNIP1/TRIM14/IFIT1/IFIT5/TRIM8/OAS1/OAS3/OAS2/OASL/CCL5/TRIM25/SHFL/SLPI/ZNFX1/MX1/APOBEC3B	20
GO:0045071	negative regulation of viral genome replication	16/471	55/18870	2.1451e-13	1.72423e-10	1.54131e-10	IFI16/RSAD2/IFIH1/TNIP1/IFIT1/IFIT5/OAS1/OAS3/OAS2/OASL/CCL5/SHFL/SLPI/ZNFX1/MX1/APOBEC3B	16
GO:1903900	regulation of viral life cycle	23/471	143/18870	1.12746e-12	7.5521e-10	6.75091e-10	IFI16/RSAD2/IFIH1/LAMP3/LRRC15/TNIP1/TRIM38/HLA-DRB1/IFIT1/IFIT5/TRIM8/TRIM34/OAS1/OAS3/OAS2/OASL/CCL5/TRIM25/SHFL/SLPI/ZNFX1/MX1/APOBEC3B	23
GO:0050792	regulation of viral process	24/471	168/18870	5.07481e-12	2.91367e-09	2.60456e-09	IFI16/RSAD2/IFIH1/LAMP3/LRRC15/TNIP1/TRIM38/HLA-DRB1/TRIM14/IFIT1/IFIT5/TRIM8/TRIM34/OAS1/OAS3/OAS2/OASL/CCL5/TRIM25/SHFL/SLPI/ZNFX1/MX1/APOBEC3B	24
GO:0045069	regulation of viral genome replication	17/471	85/18870	2.8506e-11	1.43207e-08	1.28014e-08	IFI16/RSAD2/IFIH1/TNIP1/TRIM38/IFIT1/IFIT5/OAS1/OAS3/OAS2/OASL/CCL5/SHFL/SLPI/ZNFX1/MX1/APOBEC3B	17
GO:0019079	viral genome replication	19/471	131/18870	6.59683e-10	2.7212e-07	2.43251e-07	IFI16/RSAD2/IFIH1/TNIP1/TRIM38/IFIT1/IFIT5/OAS1/OAS3/OAS2/OASL/GAS6/IFI27/CCL5/SHFL/SLPI/ZNFX1/MX1/APOBEC3B	19
GO:0045088	regulation of innate immune response	35/471	425/18870	6.77084e-10	2.7212e-07	2.43251e-07	GBP2/IFI16/IKBKE/RSAD2/NMI/IFIH1/TREX1/SLC15A2/PARP9/PARP14/DDX60/ERAP1/IRF1/TNIP1/HLA-F/TRIM56/RIGI/SERPING1/SLC15A3/TKFC/BIRC3/CLEC7A/OAS1/OAS3/OASL/PYCARD/CCL5/NR1D1/NAGLU/IFI35/TRIM25/PTPRS/CEACAM1/ZNFX1/USP18	35
GO:0016032	viral process	35/471	432/18870	1.04569e-09	3.82057e-07	3.41525e-07	JUN/IFI16/RSAD2/IFIH1/PARP9/RAB43/LAMP3/CLDN1/LRRC15/TNIP1/TRIM38/HLA-DRB1/PARP10/TRIM14/MAN1B1/IFIT1/IFIT5/TRIM8/TRIM34/OAS1/OAS3/OAS2/OASL/GAS6/IFI27/TP53/CCL5/ITGB3/TRIM25/SHFL/ICAM1/SLPI/ZNFX1/MX1/APOBEC3B	35
GO:0019058	viral life cycle	29/471	321/18870	2.54266e-09	8.51578e-07	7.61236e-07	IFI16/RSAD2/IFIH1/RAB43/LAMP3/CLDN1/LRRC15/TNIP1/TRIM38/HLA-DRB1/IFIT1/IFIT5/TRIM8/TRIM34/OAS1/OAS3/OAS2/OASL/GAS6/IFI27/CCL5/ITGB3/TRIM25/SHFL/ICAM1/SLPI/ZNFX1/MX1/APOBEC3B	29
GO:0002833	positive regulation of response to biotic stimulus	31/471	369/18870	4.10607e-09	1.26941e-06	1.13474e-06	GBP2/IFI16/MR1/IKBKE/RSAD2/NMI/IFIH1/SLC15A2/PARP9/DDX60/IRF1/TNIP1/HLA-F/HLA-DRB1/TRIM56/RIGI/SLC15A3/TKFC/BIRC3/CLEC7A/OAS1/OAS3/OASL/PYCARD/CCL5/NR1D1/NAGLU/IFI35/TRIM25/PTPRS/ZNFX1	31
GO:0045089	positive regulation of innate immune response	29/471	343/18870	1.14076e-08	3.27478e-06	2.92737e-06	GBP2/IFI16/IKBKE/RSAD2/NMI/IFIH1/SLC15A2/PARP9/DDX60/IRF1/TNIP1/HLA-F/TRIM56/RIGI/SLC15A3/TKFC/BIRC3/CLEC7A/OAS1/OAS3/OASL/PYCARD/CCL5/NR1D1/NAGLU/IFI35/TRIM25/PTPRS/ZNFX1	29
GO:0031349	positive regulation of defense response	35/471	480/18870	1.59906e-08	4.28441e-06	3.82989e-06	CAMK2N1/GBP2/IFI16/IKBKE/RSAD2/NMI/IFIH1/SLC15A2/PARP9/DDX60/IRF1/TNIP1/HLA-F/MAPK13/TRIM56/GSDMD/RIGI/SLC15A3/TKFC/BIRC3/CLEC7A/OAS1/OAS3/OASL/RNF31/PYCARD/TRADD/CCL5/NR1D1/NAGLU/IFI35/TRIM25/CREB3L3/PTPRS/ZNFX1	35
GO:0002218	activation of innate immune response	24/471	276/18870	1.2602e-07	3.16545e-05	2.82964e-05	GBP2/IFI16/RSAD2/NMI/IFIH1/SLC15A2/DDX60/IRF1/TNIP1/RIGI/SLC15A3/TKFC/BIRC3/CLEC7A/OAS1/OAS3/OASL/PYCARD/NR1D1/NAGLU/IFI35/TRIM25/PTPRS/ZNFX1	24
GO:0032608	interferon-beta production	11/471	59/18870	1.9807e-07	4.42247e-05	3.9533e-05	NMI/IFIH1/IRF1/TRIM38/TRIM56/RIGI/OAS1/OAS3/OAS2/PYCARD/PTPRS	11
GO:0032648	regulation of interferon-beta production	11/471	59/18870	1.9807e-07	4.42247e-05	3.9533e-05	NMI/IFIH1/IRF1/TRIM38/TRIM56/RIGI/OAS1/OAS3/OAS2/PYCARD/PTPRS	11
GO:0034340	response to type I interferon	13/471	89/18870	3.0957e-07	6.54821e-05	5.85352e-05	IKBKE/IFIH1/SP100/TREX1/TRIM56/IFIT1/OAS1/OAS3/OAS2/IFI27/SHFL/MX1/USP18	13
GO:0140888	interferon-mediated signaling pathway	14/471	107/18870	4.39002e-07	8.82175e-05	7.88587e-05	IKBKE/IFIH1/SP100/TREX1/PARP9/PARP14/IRF1/TRIM56/OAS1/OAS3/OAS2/IFI27/TP53/USP18	14
GO:0002758	innate immune response-activating signaling pathway	22/471	255/18870	4.83649e-07	9.25611e-05	8.27415e-05	GBP2/RSAD2/NMI/IFIH1/SLC15A2/DDX60/IRF1/TNIP1/RIGI/SLC15A3/TKFC/BIRC3/CLEC7A/OAS1/OAS3/OASL/PYCARD/NR1D1/NAGLU/IFI35/TRIM25/PTPRS	22
GO:0002221	pattern recognition receptor signaling pathway	21/471	236/18870	5.29761e-07	9.67777e-05	8.65108e-05	GBP2/RSAD2/NMI/IFIH1/SLC15A2/DDX60/IRF1/TNIP1/RIGI/SLC15A3/TKFC/BIRC3/OAS1/OAS3/OASL/PYCARD/NR1D1/NAGLU/IFI35/TRIM25/PTPRS	21
GO:0002764	immune response-regulating signaling pathway	32/471	500/18870	1.22988e-06	0.000214908	0.000192109	GBP2/RSAD2/NMI/IFIH1/CBLB/SLC15A2/IL20RB/DDX60/IRF1/TNIP1/BTN3A2/BTN3A1/HLA-DRB1/RIGI/SLC15A3/TKFC/BIRC3/CLEC7A/OAS1/OAS3/OASL/RNF31/PYCARD/NR1D1/NAGLU/IFI35/TRIM25/PTPRS/CEACAM1/PSG9/RBCK1/NFATC2	32
GO:0032479	regulation of type I interferon production	14/471	123/18870	2.42157e-06	0.000380352	0.000340001	IKBKE/NMI/IFIH1/TREX1/IRF1/TRIM38/TRIM56/RIGI/OAS1/OAS3/OAS2/PYCARD/XAF1/PTPRS	14
GO:0032606	type I interferon production	14/471	123/18870	2.42157e-06	0.000380352	0.000340001	IKBKE/NMI/IFIH1/TREX1/IRF1/TRIM38/TRIM56/RIGI/OAS1/OAS3/OAS2/PYCARD/XAF1/PTPRS	14
GO:0140374	antiviral innate immune response	9/471	48/18870	2.4606e-06	0.000380352	0.000340001	IFIH1/RIGI/IFIT2/IFIT3/IFIT1/OAS1/TRIM25/MX1/USP18	9
GO:0002757	immune response-activating signaling pathway	30/471	473/18870	3.18816e-06	0.000474564	0.000424218	GBP2/RSAD2/NMI/IFIH1/CBLB/SLC15A2/DDX60/IRF1/TNIP1/BTN3A2/BTN3A1/HLA-DRB1/RIGI/SLC15A3/TKFC/BIRC3/CLEC7A/OAS1/OAS3/OASL/RNF31/PYCARD/NR1D1/NAGLU/IFI35/TRIM25/PTPRS/CEACAM1/RBCK1/NFATC2	30
GO:0002753	cytosolic pattern recognition receptor signaling pathway	15/471	146/18870	3.8783e-06	0.000539922	0.000482643	GBP2/RSAD2/IFIH1/SLC15A2/DDX60/RIGI/SLC15A3/TKFC/BIRC3/OAS1/OAS3/OASL/PYCARD/TRIM25/PTPRS	15
GO:0010951	negative regulation of endopeptidase activity	14/471	128/18870	3.89593e-06	0.000539922	0.000482643	IFI16/SERPINE2/LAMP3/SH3RF1/ANXA8L1/ANXA8/CD44/SERPING1/CARD16/GAS6/THBS1/SERPINB7/CST1/MAGEA3	14
GO:0071357	cellular response to type I interferon	11/471	83/18870	6.66698e-06	0.000893152	0.0007984	IKBKE/IFIH1/SP100/TREX1/TRIM56/IFIT1/OAS1/OAS3/OAS2/IFI27/USP18	11
GO:0045861	negative regulation of proteolysis	19/471	235/18870	7.5049e-06	0.000972974	0.000869753	IFI16/SERPINE2/LAMP3/SH3RF1/GAS1/ANXA8L1/ANXA8/CD44/SERPING1/CARD16/GAS6/THBS1/MAP1A/PML/TP53/SERPINB7/CST1/MAGEA3/F8A1	19
GO:0010466	negative regulation of peptidase activity	14/471	137/18870	8.64736e-06	0.00108605	0.000970837	IFI16/SERPINE2/LAMP3/SH3RF1/ANXA8L1/ANXA8/CD44/SERPING1/CARD16/GAS6/THBS1/SERPINB7/CST1/MAGEA3	14
GO:0051090	regulation of DNA-binding transcription factor activity	26/471	406/18870	1.22426e-05	0.00146638	0.00131082	IKBKE/ANXA4/CFLAR/SP100/CD200/TRIM38/ENPP1/FZD1/PARP10/CDKN2A/RIGI/TRIM14/TRIM8/TRIM34/CREBZF/CARD16/CLEC7A/RGCC/RNF31/SMAD3/GLIS2/PYCARD/TRADD/TRIM25/RBCK1/SIK1	26
GO:0052548	regulation of endopeptidase activity	21/471	288/18870	1.24413e-05	0.00146638	0.00131082	IFI16/SERPINE2/LAMP3/SH3RF1/F2R/PSMB8/ANXA8L1/ANXA8/CD44/SERPING1/BIRC3/CARD16/CLEC7A/GAS6/THBS1/SMAD3/PYCARD/SERPINB7/CST1/BID/MAGEA3	21
GO:0072678	T cell migration	10/471	73/18870	1.29781e-05	0.00146638	0.00131082	CD200/CORO1A/PYCARD/SPNS2/CXCL16/CCL5/ITGB3/ICAM1/MSN/CD99L2	10
GO:0052547	regulation of peptidase activity	22/471	312/18870	1.3135e-05	0.00146638	0.00131082	IFI16/SERPINE2/LAMP3/SH3RF1/F2R/PSMB8/ANXA8L1/ANXA8/CD44/SERPING1/BIRC3/CARD16/CLEC7A/GAS6/THBS1/SMAD3/PRSS22/PYCARD/SERPINB7/CST1/BID/MAGEA3	22
GO:0035456	response to interferon-beta	7/471	34/18870	1.73156e-05	0.00188085	0.00168131	IFI16/IKBKE/TREX1/IRF1/OAS1/XAF1/SHFL	7
GO:0002832	negative regulation of response to biotic stimulus	14/471	150/18870	2.43698e-05	0.00257742	0.00230399	IFI16/NMI/TREX1/PARP14/TRIM38/HLA-F/SERPING1/TKFC/CARD16/OAS1/OAS3/PTPRS/CEACAM1/USP18	14
GO:0043086	negative regulation of catalytic activity	28/471	480/18870	3.1281e-05	0.00322355	0.00288157	CAMK2N1/NES/IFI16/SERPINE2/CBLB/PARP9/DTX3L/LAMP3/SH3RF1/RGS14/PKIA/CDKN2A/ANXA8L1/ANXA8/IFIT1/CD44/SERPING1/CARD16/GPRC5A/GAS6/THBS1/PYCARD/TP53/SERPINB7/GMIP/CEACAM1/CST1/MAGEA3	28
GO:2000117	negative regulation of cysteine-type endopeptidase activity	9/471	65/18870	3.22224e-05	0.00323755	0.00289408	IFI16/LAMP3/SH3RF1/CD44/CARD16/GAS6/THBS1/CST1/MAGEA3	9
GO:0043123	positive regulation of canonical NF-kappaB signal transduction	16/471	196/18870	3.47042e-05	0.00340185	0.00304096	IKBKE/CFLAR/F2R/TRIM38/HLA-DRB1/IFIT5/TRIM8/TRIM34/BIRC3/CARD16/CLEC7A/RNF31/TRADD/TRIM25/SECTM1/RBCK1	16
GO:0060337	type I interferon-mediated signaling pathway	10/471	82/18870	3.6585e-05	0.00350084	0.00312944	IKBKE/IFIH1/SP100/TREX1/TRIM56/OAS1/OAS3/OAS2/IFI27/USP18	10
GO:0043122	regulation of canonical NF-kappaB signal transduction	19/471	265/18870	4.03697e-05	0.00377316	0.00337287	IKBKE/CFLAR/F2R/TNIP1/TRIM38/HLA-DRB1/IFIT5/TRIM8/TRIM34/BIRC3/CARD16/CLEC7A/RNF31/PYCARD/TRADD/NR1D1/TRIM25/SECTM1/RBCK1	19
GO:0051091	positive regulation of DNA-binding transcription factor activity	18/471	244/18870	4.42289e-05	0.00396984	0.00354868	IKBKE/CFLAR/CD200/TRIM38/FZD1/RIGI/TRIM14/TRIM8/TRIM34/CARD16/CLEC7A/RGCC/RNF31/SMAD3/PYCARD/TRADD/TRIM25/RBCK1	18
GO:0043620	regulation of DNA-templated transcription in response to stress	7/471	39/18870	4.44495e-05	0.00396984	0.00354868	JUN/MUC1/EGR1/RGS14/ANKRD2/TP53/CREB3L3	7
GO:0032728	positive regulation of interferon-beta production	7/471	40/18870	5.27306e-05	0.00460705	0.0041183	IFIH1/IRF1/TRIM56/RIGI/OAS1/OAS3/OAS2	7
GO:0071675	regulation of mononuclear cell migration	12/471	125/18870	6.99031e-05	0.00597746	0.00534332	CCR1/CD200/JAM3/GAS6/THBS1/CORO1A/PYCARD/SPNS2/CCL5/ITGB3/MSN/CD99L2	12
GO:0032102	negative regulation of response to external stimulus	27/471	481/18870	8.28374e-05	0.00693591	0.00620009	CLDN19/IFI16/NMI/TFPI/SERPINE2/TREX1/SEMA3F/SEMA3G/CD200/PARP14/IL20RB/SPP1/TRIM38/HLA-F/HLA-DRB1/EPPK1/SERPING1/TKFC/CARD16/OAS1/OAS3/THBS1/SMAD3/NR1D1/PTPRS/CEACAM1/USP18	27
GO:0045824	negative regulation of innate immune response	10/471	91/18870	9.00188e-05	0.00738338	0.00660009	IFI16/NMI/TREX1/PARP14/HLA-F/SERPING1/OAS1/OAS3/CEACAM1/USP18	10
GO:0032612	interleukin-1 production	12/471	130/18870	0.000102236	0.00805657	0.00720186	IFI16/F2R/EGR1/GSDMD/CARD16/CLEC7A/GAS6/SMAD3/PML/PYCARD/TRIM16/CEACAM1	12
GO:0032652	regulation of interleukin-1 production	12/471	130/18870	0.000102236	0.00805657	0.00720186	IFI16/F2R/EGR1/GSDMD/CARD16/CLEC7A/GAS6/SMAD3/PML/PYCARD/TRIM16/CEACAM1	12
GO:0039530	MDA-5 signaling pathway	4/471	11/18870	0.000110013	0.00834231	0.00745729	IFIH1/DDX60/TKFC/OAS3	4
GO:0072124	regulation of glomerular mesangial cell proliferation	4/471	11/18870	0.000110013	0.00834231	0.00745729	CFLAR/EGR1/ITGB3/SERPINB7	4
GO:2000116	regulation of cysteine-type endopeptidase activity	15/471	195/18870	0.000118585	0.00882581	0.0078895	IFI16/LAMP3/SH3RF1/F2R/CD44/BIRC3/CARD16/CLEC7A/GAS6/THBS1/SMAD3/PYCARD/CST1/BID/MAGEA3	15
GO:0043618	regulation of transcription from RNA polymerase II promoter in response to stress	6/471	33/18870	0.000146318	0.0106918	0.00955755	JUN/MUC1/EGR1/ANKRD2/TP53/CREB3L3	6
GO:0001819	positive regulation of cytokine production	27/471	499/18870	0.000151653	0.0107642	0.00962221	IFI16/IKBKE/RSAD2/IFIH1/IL17RC/CD200/IL20RB/F2R/IRF1/EGR1/BTN3A2/BTN3A1/HLA-F/MAPK13/TRIM56/GSDMD/RIGI/CLEC7A/OAS1/OAS3/OAS2/RGCC/THBS1/SMAD3/PYCARD/TRIM16/SERPINB7	27
GO:1903035	negative regulation of response to wounding	10/471	97/18870	0.000154233	0.0107642	0.00962221	CLDN19/TFPI/SERPINE2/SPP1/EPPK1/SERPING1/THBS1/SMAD3/PTPRS/CEACAM1	10
GO:0019882	antigen processing and presentation	11/471	116/18870	0.000155342	0.0107642	0.00962221	MR1/TREX1/ERAP1/HLA-F/HLA-DRB1/TAP2/PSMB8/TAPBP/THBS1/PYCARD/ICAM1	11
GO:0072110	glomerular mesangial cell proliferation	4/471	12/18870	0.00016177	0.0110196	0.00985052	CFLAR/EGR1/ITGB3/SERPINB7	4
GO:2000404	regulation of T cell migration	7/471	49/18870	0.00020023	0.0134121	0.0119892	CD200/CORO1A/PYCARD/SPNS2/CCL5/ITGB3/CD99L2	7
GO:0007249	canonical NF-kappaB signal transduction	19/471	300/18870	0.000207246	0.0136143	0.01217	IKBKE/CFLAR/F2R/TNIP1/TRIM38/HLA-DRB1/IFIT5/TRIM8/TRIM34/BIRC3/CARD16/CLEC7A/RNF31/PYCARD/TRADD/NR1D1/TRIM25/SECTM1/RBCK1	19
GO:0060759	regulation of response to cytokine stimulus	14/471	183/18870	0.000210024	0.0136143	0.01217	IKBKE/IFIH1/TREX1/PARP9/PARP14/TRIM56/RIGI/CARD16/OAS1/OAS3/GAS6/PYCARD/CCL5/USP18	14
GO:0030522	intracellular receptor signaling pathway	21/471	353/18870	0.000231516	0.0146864	0.0131283	DHRS3/GBP2/RSAD2/IFIH1/SLC15A2/DDX60/NR3C1/SNAI2/RIGI/SLC15A3/TKFC/BIRC3/OAS1/OAS3/OASL/PML/PYCARD/TRIM16/NR1D1/TRIM25/PTPRS	21
GO:0008630	intrinsic apoptotic signaling pathway in response to DNA damage	10/471	102/18870	0.000233871	0.0146864	0.0131283	MUC1/IFI16/IKBKE/POLB/SNAI2/CD44/PML/PYCARD/TP53/BID	10
GO:0034341	response to type II interferon	12/471	143/18870	0.000251862	0.0155728	0.0139207	GBP3/GBP2/SP100/PARP9/PARP14/RAB43/CLDN1/IRF1/CXCL16/TP53/CCL5/SHFL	12
GO:0072676	lymphocyte migration	11/471	124/18870	0.000279688	0.0170313	0.0152245	CD200/GAS6/CORO1A/PYCARD/SPNS2/CXCL16/CCL5/ITGB3/ICAM1/MSN/CD99L2	11
GO:0062207	regulation of pattern recognition receptor signaling pathway	12/471	145/18870	0.000286447	0.0171826	0.0153597	GBP2/RSAD2/SLC15A2/DDX60/IRF1/SLC15A3/TKFC/BIRC3/OASL/NR1D1/IFI35/PTPRS	12
GO:0043154	negative regulation of cysteine-type endopeptidase activity involved in apoptotic process	7/471	52/18870	0.000292415	0.0172826	0.0154491	LAMP3/SH3RF1/CD44/CARD16/GAS6/THBS1/MAGEA3	7
GO:2000401	regulation of lymphocyte migration	8/471	69/18870	0.00031262	0.018209	0.0162772	CD200/CORO1A/PYCARD/SPNS2/CCL5/ITGB3/MSN/CD99L2	8
GO:0002483	antigen processing and presentation of endogenous peptide antigen	5/471	25/18870	0.000333344	0.0191387	0.0171083	ERAP1/HLA-F/HLA-DRB1/TAP2/TAPBP	5
GO:0051092	positive regulation of NF-kappaB transcription factor activity	12/471	150/18870	0.000390974	0.0221313	0.0197834	CFLAR/TRIM38/TRIM14/TRIM8/TRIM34/CARD16/CLEC7A/RNF31/PYCARD/TRADD/TRIM25/RBCK1	12
GO:0051346	negative regulation of hydrolase activity	15/471	218/18870	0.000398345	0.0222261	0.0198682	IFI16/SERPINE2/LAMP3/SH3RF1/ANXA8L1/ANXA8/CD44/SERPING1/CARD16/GAS6/THBS1/SERPINB7/GMIP/CST1/MAGEA3	15
GO:0060333	type II interferon-mediated signaling pathway	5/471	26/18870	0.000404314	0.0222261	0.0198682	SP100/PARP9/PARP14/IRF1/TP53	5
GO:1903034	regulation of response to wounding	13/471	173/18870	0.000416329	0.0222261	0.0198682	CLDN19/TFPI/SERPINE2/CLDN1/SPP1/F2R/EPPK1/SERPING1/CLEC7A/THBS1/SMAD3/PTPRS/CEACAM1	13
GO:0032481	positive regulation of type I interferon production	8/471	72/18870	0.000419305	0.0222261	0.0198682	IKBKE/IFIH1/IRF1/TRIM56/RIGI/OAS1/OAS3/OAS2	8
GO:1901722	regulation of cell proliferation involved in kidney development	4/471	15/18870	0.0004203	0.0222261	0.0198682	CFLAR/EGR1/ITGB3/SERPINB7	4
GO:0042060	wound healing	23/471	423/18870	0.000430482	0.0224689	0.0200852	CLDN19/PEAR1/TFPI/CFLAR/FZD7/SERPINE2/WNT7A/CLDN1/DGKQ/SLC7A11/F2R/EPPK1/ANXA8/CD44/SERPING1/MCAM/CLEC7A/GAS6/THBS1/SMAD3/FKBP10/ITGB3/CEACAM1	23
GO:0071677	positive regulation of mononuclear cell migration	8/471	73/18870	0.000460813	0.0233036	0.0208313	CCR1/JAM3/GAS6/CORO1A/PYCARD/CCL5/ITGB3/CD99L2	8
GO:0032611	interleukin-1 beta production	10/471	111/18870	0.000463868	0.0233036	0.0208313	IFI16/F2R/EGR1/GSDMD/CARD16/CLEC7A/SMAD3/PML/PYCARD/TRIM16	10
GO:0032651	regulation of interleukin-1 beta production	10/471	111/18870	0.000463868	0.0233036	0.0208313	IFI16/F2R/EGR1/GSDMD/CARD16/CLEC7A/SMAD3/PML/PYCARD/TRIM16	10
GO:0039529	RIG-I signaling pathway	5/471	27/18870	0.000486114	0.0241197	0.0215609	DDX60/RIGI/BIRC3/OAS3/OASL	5
GO:0061041	regulation of wound healing	11/471	133/18870	0.000510899	0.0250403	0.0223838	CLDN19/TFPI/SERPINE2/CLDN1/F2R/EPPK1/SERPING1/CLEC7A/THBS1/SMAD3/CEACAM1	11
GO:0039531	regulation of viral-induced cytoplasmic pattern recognition receptor signaling pathway	9/471	93/18870	0.0005242	0.0253827	0.0226899	GBP2/RSAD2/SLC15A2/DDX60/SLC15A3/TKFC/BIRC3/OASL/PTPRS	9
GO:0061045	negative regulation of wound healing	8/471	75/18870	0.000553831	0.0264982	0.023687	CLDN19/TFPI/SERPINE2/EPPK1/SERPING1/THBS1/SMAD3/CEACAM1	8
GO:0072109	glomerular mesangium development	4/471	17/18870	0.000704361	0.0333038	0.0297707	CFLAR/EGR1/ITGB3/SERPINB7	4
GO:0071674	mononuclear cell migration	14/471	207/18870	0.000729538	0.0337849	0.0302007	CCR1/CD200/JAM3/GAS6/THBS1/CORO1A/PYCARD/SPNS2/CXCL16/CCL5/ITGB3/ICAM1/MSN/CD99L2	14
GO:0042771	intrinsic apoptotic signaling pathway in response to DNA damage by p53 class mediator	6/471	44/18870	0.000739754	0.0337849	0.0302007	MUC1/IFI16/CD44/PML/PYCARD/TP53	6
GO:0060338	regulation of type I interferon-mediated signaling pathway	6/471	44/18870	0.000739754	0.0337849	0.0302007	IKBKE/TREX1/TRIM56/OAS1/OAS3/USP18	6
GO:0010955	negative regulation of protein processing	5/471	30/18870	0.000806874	0.0360314	0.0322089	SERPINE2/GAS1/CARD16/THBS1/MAGEA3	5
GO:1903318	negative regulation of protein maturation	5/471	30/18870	0.000806874	0.0360314	0.0322089	SERPINE2/GAS1/CARD16/THBS1/MAGEA3	5
GO:0043281	regulation of cysteine-type endopeptidase activity involved in apoptotic process	12/471	163/18870	0.000822904	0.0363434	0.0324878	LAMP3/SH3RF1/F2R/CD44/CARD16/CLEC7A/GAS6/THBS1/SMAD3/PYCARD/BID/MAGEA3	12
GO:0071346	cellular response to type II interferon	10/471	120/18870	0.000856629	0.0374217	0.0334517	GBP3/GBP2/SP100/PARP9/PARP14/RAB43/CLDN1/IRF1/TP53/CCL5	10
GO:0032731	positive regulation of interleukin-1 beta production	7/471	62/18870	0.000867927	0.0375075	0.0335284	IFI16/EGR1/GSDMD/CLEC7A/SMAD3/PYCARD/TRIM16	7
GO:0042098	T cell proliferation	14/471	213/18870	0.000963443	0.0411923	0.0368223	IGFBP2/CBLB/IL20RB/SH3RF1/IRF1/BTN3A1/HLA-DRB1/CORO1A/PYCARD/PSMB10/TP53/CCL5/BID/MSN	14
GO:0019883	antigen processing and presentation of endogenous antigen	5/471	32/18870	0.00109443	0.0461605	0.0412634	ERAP1/HLA-F/HLA-DRB1/TAP2/TAPBP	5
GO:0055064	chloride ion homeostasis	4/471	19/18870	0.00110261	0.0461605	0.0412634	ATP6V1B1/SLC12A7/KCNE3/SLC12A3	4

[truncated: 19 more sheets: Table S11, Table S12, Table S13, Table S14, Table S15, Table S16, Table S17, Table S18, Table S19, Table S20, Table S21, Table S22, Table S23, Table S24, Table S25, Table S26, Table S27, Table S28, Table S29]
